# Supplementary material for: Predicting Heart Cell Types by Using Transcriptome Profiles and a Machine Learning Method
Source: Life (Basel). 2022 Jan 31;12(2):228. doi: 10.3390/life12020228 (PMC8877019; doi:10.3390/life12020228)
Supplement: Supplementary file 1 [file life-12-00228-s001.zip › Table S4.xlsx]

## Sheet: GO_enrichment
ONTOLOGY	ID	Description	GeneRatio	BgRatio	pvalue	p.adjust	qvalue	geneID	Count
BP	GO:0003012	muscle system process	47/359	453/18862	1.7022e-21	6.55519e-18	5.19262e-18	NPPA/RYR2/PRKG1/MYL7/TTN/MYL2/CALD1/ACTA2/MYL4/SORBS2/MYH6/MYH7/KCNJ3/CASQ2/MYH11/CACNA1C/MYBPC3/AGT/TRDN/CTNNA3/SLC8A1/TPM2/GSN/FGF12/MLIP/KCNJ8/SORBS1/ACTC1/PDLIM5/AKAP6/TPM1/AKAP13/TBX20/SCN7A/KCNMA1/DMD/PPP1R12B/KIT/MYOM1/CXCR4/SLMAP/RNF207/PDE4D/MYL9/LMOD1/CACNB2/MYL12A	47
BP	GO:0006936	muscle contraction	41/359	352/18862	1.04005e-20	2.00261e-17	1.58635e-17	NPPA/RYR2/PRKG1/MYL7/TTN/MYL2/CALD1/ACTA2/MYL4/MYH6/MYH7/KCNJ3/CASQ2/MYH11/CACNA1C/MYBPC3/TRDN/CTNNA3/SLC8A1/TPM2/GSN/FGF12/KCNJ8/SORBS1/ACTC1/TPM1/TBX20/SCN7A/KCNMA1/DMD/PPP1R12B/KIT/MYOM1/CXCR4/SLMAP/RNF207/PDE4D/MYL9/LMOD1/CACNB2/MYL12A	41
BP	GO:0003015	heart process	32/359	289/18862	9.72369e-16	1.2482e-12	9.88746e-13	NPPA/RYR2/ABCC9/TTN/MYL2/MYL4/MYH6/MYH7/KCNJ3/CASQ2/CACNA1C/MYBPC3/AGT/TRDN/CTNNA3/SLC8A1/GSN/FGF12/KCNJ8/ACTC1/RAMP3/TPM1/AKAP13/DMD/NOX4/CXCR4/CELF2/RNF207/PDE4D/FYN/CACNB2/SGCD	32
BP	GO:0060048	cardiac muscle contraction	22/359	135/18862	1.12745e-14	1.08545e-11	8.59829e-12	NPPA/RYR2/TTN/MYL4/MYH6/MYH7/KCNJ3/CASQ2/CACNA1C/MYBPC3/CTNNA3/SLC8A1/GSN/FGF12/KCNJ8/ACTC1/TPM1/DMD/CXCR4/RNF207/PDE4D/CACNB2	22
BP	GO:0048738	cardiac muscle tissue development	26/359	208/18862	2.93337e-14	2.25928e-11	1.78966e-11	RYR2/TTN/FHL2/PDGFRB/MYL2/SORBS2/MYH6/MYH7/ANKRD1/MYH11/MYBPC3/MESP1/ADAMTS9/SLC8A1/MEF2C/ACTC1/ZFPM2/PDLIM5/AKAP6/TPM1/AKAP13/TBX20/MYO18B/RBPJ/TBX5/SGCD	26
BP	GO:0070252	actin-mediated cell contraction	20/359	120/18862	1.19869e-13	7.69359e-11	6.09439e-11	RYR2/TTN/MYL2/MYL4/MYH6/MYH7/KCNJ3/CACNA1C/MYBPC3/CTNNA3/TPM2/GSN/FGF12/KCNJ8/ACTC1/TPM1/DMD/RNF207/PDE4D/CACNB2	20
BP	GO:0006941	striated muscle contraction	23/359	176/18862	3.59926e-13	1.98011e-10	1.56852e-10	NPPA/RYR2/TTN/MYL2/MYL4/MYH6/MYH7/KCNJ3/CASQ2/CACNA1C/MYBPC3/CTNNA3/SLC8A1/GSN/FGF12/KCNJ8/ACTC1/TPM1/DMD/CXCR4/RNF207/PDE4D/CACNB2	23
BP	GO:0060047	heart contraction	28/359	279/18862	7.53705e-13	3.62815e-10	2.874e-10	NPPA/RYR2/ABCC9/TTN/MYL2/MYL4/MYH6/MYH7/KCNJ3/CASQ2/CACNA1C/MYBPC3/AGT/TRDN/CTNNA3/SLC8A1/GSN/FGF12/KCNJ8/ACTC1/TPM1/DMD/CXCR4/CELF2/RNF207/PDE4D/CACNB2/SGCD	28
BP	GO:0030048	actin filament-based movement	21/359	150/18862	9.97295e-13	4.26731e-10	3.3803e-10	RYR2/TTN/MYL2/MYL4/MYH6/MYH7/KCNJ3/CACNA1C/MYBPC3/CTNNA3/TPM2/GSN/FGF12/KCNJ8/ACTC1/TPM1/SYNE2/DMD/RNF207/PDE4D/CACNB2	21
BP	GO:0014706	striated muscle tissue development	30/359	351/18862	7.02209e-12	2.70421e-09	2.14211e-09	RYR2/TTN/FHL2/PDGFRB/MYL2/DCN/SORBS2/MYH6/MYH7/ANKRD1/MYH11/MYBPC3/MESP1/ADAMTS9/SLC8A1/MEF2C/DDX5/ACTC1/ZFPM2/PDLIM5/KCNAB1/AKAP6/TPM1/AKAP13/TBX20/MYO18B/RBPJ/MYOM1/TBX5/SGCD	30
BP	GO:0060537	muscle tissue development	30/359	371/18862	2.81578e-11	9.85779e-09	7.80874e-09	RYR2/TTN/FHL2/PDGFRB/MYL2/DCN/SORBS2/MYH6/MYH7/ANKRD1/MYH11/MYBPC3/MESP1/ADAMTS9/SLC8A1/MEF2C/DDX5/ACTC1/ZFPM2/PDLIM5/KCNAB1/AKAP6/TPM1/AKAP13/TBX20/MYO18B/RBPJ/MYOM1/TBX5/SGCD	30
BP	GO:0055007	cardiac muscle cell differentiation	17/359	114/18862	5.3805e-11	1.72669e-08	1.36778e-08	TTN/FHL2/PDGFRB/MYL2/SORBS2/MYH6/MYH11/MESP1/SLC8A1/MEF2C/ACTC1/PDLIM5/AKAP6/AKAP13/MYO18B/RBPJ/TBX5	17
BP	GO:0003206	cardiac chamber morphogenesis	17/359	115/18862	6.20572e-11	1.83833e-08	1.45621e-08	RYR2/FHL2/MYL2/MYH6/MYH7/MYBPC3/SLIT3/MESP1/CPE/MEF2C/ZFPM2/TPM1/TBX20/SLIT2/RBPJ/NRP1/TBX5	17
BP	GO:0051235	maintenance of location	27/359	319/18862	1.02473e-10	2.81875e-08	2.23284e-08	RYR2/CD36/PTPRC/CASQ2/CACNA1C/FTL/PFN4/TRDN/TMSB10/SLC8A1/GSN/ACACB/S100A9/PPARG/PNPLA2/MSR1/AKAP6/DGAT2/DMD/FBN1/DRD1/VPS13D/LTBP1/SYNE1/SRGN/CORO1A/PDE4D	27
BP	GO:0003007	heart morphogenesis	23/359	239/18862	2.07647e-10	5.331e-08	4.22289e-08	DLC1/RYR2/TTN/FHL2/MYL2/MYH6/MYH7/ANKRD1/MYBPC3/SLIT3/MESP1/CPE/CLDN5/MEF2C/ACTC1/ZFPM2/TPM1/TBX20/SLIT2/RBPJ/NRP1/TBX5/RNF207	23
BP	GO:0003208	cardiac ventricle morphogenesis	13/359	69/18862	5.12208e-10	1.23282e-07	9.76564e-08	RYR2/MYL2/MYH6/MYH7/MYBPC3/MESP1/CPE/MEF2C/ZFPM2/TPM1/TBX20/RBPJ/TBX5	13
BP	GO:0055008	cardiac muscle tissue morphogenesis	12/359	57/18862	6.16553e-10	1.39667e-07	1.10636e-07	RYR2/TTN/MYL2/MYH6/MYH7/ANKRD1/MYBPC3/ACTC1/ZFPM2/TPM1/TBX20/RBPJ	12
BP	GO:0006937	regulation of muscle contraction	18/359	161/18862	1.82277e-09	3.58304e-07	2.83827e-07	NPPA/RYR2/PRKG1/MYL2/MYH7/CASQ2/CACNA1C/MYBPC3/CTNNA3/SLC8A1/TPM1/KCNMA1/DMD/PPP1R12B/KIT/RNF207/PDE4D/MYL9	18
BP	GO:0032970	regulation of actin filament-based process	28/359	389/18862	1.8667e-09	3.58304e-07	2.83827e-07	DLC1/RYR2/PDGFRB/SDC4/PAM/EPS8/CACNA1C/MYBPC3/PFN4/CTNNA3/TMSB10/GPM6B/NTRK3/GSN/SPTBN1/ID1/CARMIL1/TPM1/AKAP13/FMN1/SLIT2/NRP1/NOX4/DSTN/CORO1A/PDE4D/LMOD1/PHLDB2	28
BP	GO:0055013	cardiac muscle cell development	13/359	77/18862	2.12294e-09	3.58304e-07	2.83827e-07	TTN/FHL2/PDGFRB/MYL2/SORBS2/MYH6/MYH11/SLC8A1/ACTC1/PDLIM5/AKAP6/AKAP13/MYO18B	13
BP	GO:0051146	striated muscle cell differentiation	23/359	269/18862	2.12624e-09	3.58304e-07	2.83827e-07	TTN/FHL2/PDGFRB/MYL2/SORBS2/MYH6/ANKRD1/MYH11/MESP1/SLC8A1/ADGRB3/MEF2C/ACTC1/PDLIM5/AKAP6/TPM1/AKAP13/MYO18B/DMD/RBPJ/CD53/TBX5/LMOD1	23
BP	GO:0030049	muscle filament sliding	10/359	39/18862	2.14284e-09	3.58304e-07	2.83827e-07	TTN/MYL2/MYL4/MYH6/MYH7/MYBPC3/TPM2/ACTC1/TPM1/DMD	10
BP	GO:0033275	actin-myosin filament sliding	10/359	39/18862	2.14284e-09	3.58304e-07	2.83827e-07	TTN/MYL2/MYL4/MYH6/MYH7/MYBPC3/TPM2/ACTC1/TPM1/DMD	10
BP	GO:0035051	cardiocyte differentiation	17/359	144/18862	2.233e-09	3.58304e-07	2.83827e-07	TTN/FHL2/PDGFRB/MYL2/SORBS2/MYH6/MYH11/MESP1/SLC8A1/MEF2C/ACTC1/PDLIM5/AKAP6/AKAP13/MYO18B/RBPJ/TBX5	17
BP	GO:0003231	cardiac ventricle development	15/359	114/18862	4.40515e-09	6.39487e-07	5.06563e-07	RYR2/MYL2/MYH6/MYH7/MYBPC3/SLIT3/MESP1/CPE/MEF2C/ZFPM2/TPM1/TBX20/SLIT2/RBPJ/TBX5	15
BP	GO:0060415	muscle tissue morphogenesis	12/359	67/18862	4.40654e-09	6.39487e-07	5.06563e-07	RYR2/TTN/MYL2/MYH6/MYH7/ANKRD1/MYBPC3/ACTC1/ZFPM2/TPM1/TBX20/RBPJ	12
BP	GO:0031032	actomyosin structure organization	19/359	191/18862	4.62139e-09	6.39487e-07	5.06563e-07	DLC1/TTN/PDGFRB/MYL2/SDC4/MYH6/ANKRD1/MYH11/FRMD3/CARMIL1/SORBS1/ACTC1/TPM1/AKAP13/NRP1/NOX4/LMOD1/CDC42BPA/PHLDB2	19
BP	GO:0003205	cardiac chamber development	17/359	151/18862	4.64961e-09	6.39487e-07	5.06563e-07	RYR2/FHL2/MYL2/MYH6/MYH7/MYBPC3/SLIT3/MESP1/CPE/MEF2C/ZFPM2/TPM1/TBX20/SLIT2/RBPJ/NRP1/TBX5	17
BP	GO:0055006	cardiac cell development	13/359	83/18862	5.51416e-09	7.32243e-07	5.80038e-07	TTN/FHL2/PDGFRB/MYL2/SORBS2/MYH6/MYH11/SLC8A1/ACTC1/PDLIM5/AKAP6/AKAP13/MYO18B	13
BP	GO:0042692	muscle cell differentiation	26/359	362/18862	7.54597e-09	9.68651e-07	7.67306e-07	TTN/FHL2/PDGFRB/MYL2/SORBS2/MYH6/ANKRD1/MYH11/MESP1/SLC8A1/ADGRB3/RORA/MEF2C/ACTC1/PDLIM5/AKAP6/TPM1/AKAP13/MYO18B/DMD/RBPJ/KIT/SYNE1/CD53/TBX5/LMOD1	26
BP	GO:0090257	regulation of muscle system process	21/359	243/18862	8.9401e-09	1.11059e-06	8.79742e-07	NPPA/RYR2/PRKG1/MYL2/MYH7/CASQ2/CACNA1C/MYBPC3/AGT/CTNNA3/SLC8A1/MLIP/AKAP6/TPM1/KCNMA1/DMD/PPP1R12B/KIT/RNF207/PDE4D/MYL9	21
BP	GO:0030198	extracellular matrix organization	27/359	393/18862	9.9162e-09	1.19335e-06	9.45301e-07	LAMA2/DCN/HAS1/VWF/ITGA8/MYH11/ADAMTS9/AGT/COL6A3/EGFLAM/GPM6B/CST3/PECAM1/VCAN/ITGB8/LAMA3/FN1/FBN1/TNC/CRISPLD2/CCDC80/SPP1/ADAMTS4/TPSAB1/COL15A1/PHLDB2/LUM	27
BP	GO:0043062	extracellular structure organization	27/359	394/18862	1.04633e-08	1.22103e-06	9.67226e-07	LAMA2/DCN/HAS1/VWF/ITGA8/MYH11/ADAMTS9/AGT/COL6A3/EGFLAM/GPM6B/CST3/PECAM1/VCAN/ITGB8/LAMA3/FN1/FBN1/TNC/CRISPLD2/CCDC80/SPP1/ADAMTS4/TPSAB1/COL15A1/PHLDB2/LUM	27
BP	GO:0045229	external encapsulating structure organization	27/359	396/18862	1.16431e-08	1.28332e-06	1.01657e-06	LAMA2/DCN/HAS1/VWF/ITGA8/MYH11/ADAMTS9/AGT/COL6A3/EGFLAM/GPM6B/CST3/PECAM1/VCAN/ITGB8/LAMA3/FN1/FBN1/TNC/CRISPLD2/CCDC80/SPP1/ADAMTS4/TPSAB1/COL15A1/PHLDB2/LUM	27
BP	GO:0009612	response to mechanical stimulus	19/359	202/18862	1.16635e-08	1.28332e-06	1.01657e-06	NPPA/RYR2/TTN/NRXN1/DCN/ANKRD1/SCEL/SLC8A1/GSN/PPARG/DMD/CHI3L1/MEIS2/TNC/TNFRSF8/SLITRK6/KIT/CXCR4/FYN	19
BP	GO:0048644	muscle organ morphogenesis	12/359	73/18862	1.21939e-08	1.30441e-06	1.03327e-06	RYR2/TTN/MYL2/MYH6/MYH7/ANKRD1/MYBPC3/ACTC1/ZFPM2/TPM1/TBX20/RBPJ	12
BP	GO:0051651	maintenance of location in cell	19/359	209/18862	2.03464e-08	2.11767e-06	1.67749e-06	RYR2/PTPRC/CASQ2/CACNA1C/FTL/PFN4/TRDN/TMSB10/SLC8A1/GSN/S100A9/AKAP6/DMD/DRD1/VPS13D/SYNE1/SRGN/CORO1A/PDE4D	19
BP	GO:0055001	muscle cell development	17/359	168/18862	2.34525e-08	2.37673e-06	1.8827e-06	TTN/FHL2/PDGFRB/MYL2/SORBS2/MYH6/ANKRD1/MYH11/SLC8A1/ACTC1/PDLIM5/AKAP6/TPM1/AKAP13/MYO18B/DMD/LMOD1	17
BP	GO:0003229	ventricular cardiac muscle tissue development	10/359	50/18862	2.87455e-08	2.83843e-06	2.24843e-06	RYR2/MYL2/MYH6/MYH7/MYBPC3/ADAMTS9/ZFPM2/TPM1/RBPJ/TBX5	10
BP	GO:0002027	regulation of heart rate	13/359	97/18862	3.82288e-08	3.68048e-06	2.91545e-06	NPPA/RYR2/MYH6/MYH7/KCNJ3/CASQ2/CACNA1C/CTNNA3/SLC8A1/TPM1/DMD/PDE4D/CACNB2	13
BP	GO:0001508	action potential	15/359	135/18862	4.52905e-08	4.25399e-06	3.36975e-06	RYR2/CD36/KCNJ3/CACNA1C/CTNNA3/SLC8A1/FGF12/KCNJ8/AKAP6/SCN7A/DMD/KCNMB4/SLMAP/RNF207/CACNB2	15
BP	GO:0007517	muscle organ development	23/359	317/18862	4.70097e-08	4.31034e-06	3.41439e-06	LAMA2/RYR2/TTN/MYL2/DCN/TAGLN/ZFHX3/MYH6/MYH7/ANKRD1/MYBPC3/COL6A3/MEF2C/DDX5/ACTC1/ZFPM2/KCNAB1/TPM1/TBX20/DMD/RBPJ/MYOM1/SGCD	23
BP	GO:0010880	regulation of release of sequestered calcium ion into cytosol by sarcoplasmic reticulum	8/359	29/18862	4.82317e-08	4.31954e-06	3.42167e-06	RYR2/CASQ2/CACNA1C/TRDN/SLC8A1/AKAP6/DMD/PDE4D	8
BP	GO:0008016	regulation of heart contraction	20/359	245/18862	5.26655e-08	4.60943e-06	3.65131e-06	NPPA/RYR2/ABCC9/MYL2/MYL4/MYH6/MYH7/KCNJ3/CASQ2/CACNA1C/AGT/TRDN/CTNNA3/SLC8A1/TPM1/DMD/CELF2/RNF207/PDE4D/CACNB2	20
BP	GO:0007015	actin filament organization	27/359	435/18862	8.14041e-08	6.96638e-06	5.51834e-06	DLC1/TTN/CALD1/SDC4/SORBS2/EPS8/PFN4/CTNNA3/TMSB10/TPM2/GSN/SPTBN1/DIAPH3/ID1/CARMIL1/SORBS1/ACTC1/TPM1/ELMO1/FMN1/SLIT2/NRP1/NOX4/DSTN/CORO1A/LMOD1/PHLDB2	27
BP	GO:0086065	cell communication involved in cardiac conduction	10/359	57/18862	1.07361e-07	8.98798e-06	7.11973e-06	RYR2/KCNJ3/CASQ2/CACNA1C/TRDN/CTNNA3/SLC8A1/RNF207/PDE4D/CACNB2	10
BP	GO:0035994	response to muscle stretch	7/359	22/18862	1.1381e-07	9.32518e-06	7.38684e-06	NPPA/RYR2/TTN/ANKRD1/SLC8A1/GSN/DMD	7
BP	GO:1903169	regulation of calcium ion transmembrane transport	15/359	145/18862	1.17996e-07	9.46674e-06	7.49897e-06	NPPA/RYR2/CASQ2/CACNA1C/TRDN/SLC8A1/RAMP3/AKAP6/DMD/PLP1/DRD1/CORO1A/PDE4D/FYN/CACNB2	15
BP	GO:0014808	release of sequestered calcium ion into cytosol by sarcoplasmic reticulum	8/359	33/18862	1.45983e-07	1.1473e-05	9.08824e-06	RYR2/CASQ2/CACNA1C/TRDN/SLC8A1/AKAP6/DMD/PDE4D	8
BP	GO:0030239	myofibril assembly	10/359	59/18862	1.51015e-07	1.1622e-05	9.20626e-06	TTN/PDGFRB/MYL2/MYH6/ANKRD1/MYH11/ACTC1/TPM1/AKAP13/LMOD1	10
BP	GO:0006942	regulation of striated muscle contraction	12/359	91/18862	1.53914e-07	1.1622e-05	9.20626e-06	NPPA/RYR2/MYL2/MYH7/CASQ2/CACNA1C/MYBPC3/CTNNA3/SLC8A1/DMD/RNF207/PDE4D	12
BP	GO:1903514	release of sequestered calcium ion into cytosol by endoplasmic reticulum	8/359	34/18862	1.87755e-07	1.348e-05	1.0678e-05	RYR2/CASQ2/CACNA1C/TRDN/SLC8A1/AKAP6/DMD/PDE4D	8
BP	GO:1903522	regulation of blood circulation	21/359	290/18862	1.8837e-07	1.348e-05	1.0678e-05	NPPA/RYR2/ABCC9/MYL2/MYL4/MYH6/MYH7/KCNJ3/CASQ2/CACNA1C/AGT/TRDN/CTNNA3/SLC8A1/TPM1/DMD/KCNMB4/CELF2/RNF207/PDE4D/CACNB2	21
BP	GO:0034329	cell junction assembly	26/359	425/18862	1.89021e-07	1.348e-05	1.0678e-05	CAMSAP3/DLC1/CDH19/NRXN1/SDC4/CLDN16/NLGN1/AGT/GPM6B/ADGRB3/PECAM1/CLDN5/MEF2C/SORBS1/PDLIM5/FMN1/LAMA3/FN1/DRD1/SLITRK6/GABRB2/SLITRK2/NRP1/ACTB/PHLDB2/MACF1	26
BP	GO:0086001	cardiac muscle cell action potential	11/359	76/18862	1.93202e-07	1.35277e-05	1.07158e-05	RYR2/KCNJ3/CACNA1C/CTNNA3/SLC8A1/FGF12/KCNJ8/DMD/SLMAP/RNF207/CACNB2	11
BP	GO:1901888	regulation of cell junction assembly	17/359	195/18862	2.08978e-07	1.4371e-05	1.13838e-05	CAMSAP3/DLC1/NRXN1/SDC4/NLGN1/AGT/GPM6B/ADGRB3/CLDN5/MEF2C/PDLIM5/FMN1/SLITRK6/SLITRK2/NRP1/PHLDB2/MACF1	17
BP	GO:0042391	regulation of membrane potential	26/359	431/18862	2.48043e-07	1.65372e-05	1.30997e-05	NPPA/RYR2/CD36/NRXN1/DCN/NLGN1/KCNJ3/CASQ2/CACNA1C/TRDN/CTNNA3/SLC8A1/FGF12/MEF2C/KCNJ8/AKAP6/SCN7A/KCNMA1/DMD/KCNMB4/KCNK5/GABRB2/SLMAP/RNF207/PID1/CACNB2	26
BP	GO:0010522	regulation of calcium ion transport into cytosol	12/359	95/18862	2.49067e-07	1.65372e-05	1.30997e-05	RYR2/CASQ2/CACNA1C/TRDN/SLC8A1/RAMP3/AKAP6/DMD/DRD1/CORO1A/PDE4D/FYN	12
BP	GO:0032956	regulation of actin cytoskeleton organization	23/359	352/18862	3.09983e-07	2.0233e-05	1.60273e-05	DLC1/PDGFRB/SDC4/PAM/EPS8/PFN4/TMSB10/GPM6B/NTRK3/GSN/SPTBN1/ID1/CARMIL1/TPM1/AKAP13/FMN1/SLIT2/NRP1/NOX4/DSTN/CORO1A/LMOD1/PHLDB2	23
BP	GO:0035637	multicellular organismal signaling	17/359	203/18862	3.71259e-07	2.38286e-05	1.88756e-05	NPPA/RYR2/ABCC9/KCNJ3/CASQ2/CACNA1C/AGT/TRDN/CTNNA3/SLC8A1/FGF12/SCN7A/KCNMB4/DRD1/RNF207/PDE4D/CACNB2	17
BP	GO:0060419	heart growth	12/359	100/18862	4.39554e-07	2.77496e-05	2.19815e-05	SORBS2/MYH6/MESP1/ACACB/MEF2C/ZFPM2/PDLIM5/AKAP6/AKAP13/TBX20/RBPJ/TBX5	12
BP	GO:0055002	striated muscle cell development	12/359	103/18862	6.07993e-07	3.77642e-05	2.99145e-05	TTN/PDGFRB/MYL2/MYH6/ANKRD1/MYH11/ACTC1/TPM1/AKAP13/MYO18B/DMD/LMOD1	12
BP	GO:1904062	regulation of cation transmembrane transport	22/359	340/18862	6.63252e-07	4.05426e-05	3.21154e-05	NPPA/RYR2/NLGN1/CASQ2/CACNA1C/TRDN/SLC8A1/FGF12/MEF2C/RAMP3/KCNAB1/AKAP6/DMD/PLP1/DRD1/CORO1A/SLMAP/RNF207/PDE4D/FYN/CACNB2/SHISA9	22
BP	GO:0035265	organ growth	15/359	166/18862	6.89712e-07	4.15013e-05	3.28747e-05	PDGFRB/SORBS2/MYH6/BNC2/MESP1/ACACB/MEF2C/ZFPM2/PDLIM5/AKAP6/AKAP13/WWC1/TBX20/RBPJ/TBX5	15
BP	GO:0070296	sarcoplasmic reticulum calcium ion transport	8/359	40/18862	7.19865e-07	4.26492e-05	3.37841e-05	RYR2/CASQ2/CACNA1C/TRDN/SLC8A1/AKAP6/DMD/PDE4D	8
BP	GO:0051924	regulation of calcium ion transport	18/359	238/18862	7.60303e-07	4.43625e-05	3.51413e-05	NPPA/RYR2/PDGFRB/CASQ2/CACNA1C/TRDN/SLC8A1/RAMP3/AKAP6/DMD/CCL5/PLP1/DRD1/CXCR4/CORO1A/PDE4D/FYN/CACNB2	18
BP	GO:0019216	regulation of lipid metabolic process	24/359	402/18862	8.74084e-07	5.02403e-05	3.97973e-05	CD36/FHL2/PDGFRB/IGFBP7/ANKRD1/FASN/AGT/ZBTB20/GPAM/FLT1/ANGPTL4/ACACB/RORA/SORBS1/PPARG/PNPLA2/PDE3B/ACSL1/DGAT2/MLXIPL/KIT/G0S2/PRKAG2/ADGRF5	24
BP	GO:0086003	cardiac muscle cell contraction	10/359	72/18862	1.03498e-06	5.86132e-05	4.64298e-05	RYR2/KCNJ3/CACNA1C/CTNNA3/GSN/FGF12/KCNJ8/RNF207/PDE4D/CACNB2	10
BP	GO:0010959	regulation of metal ion transport	18/359	247/18862	1.30135e-06	7.26304e-05	5.75333e-05	NPPA/RYR2/PDGFRB/CASQ2/CACNA1C/TRDN/SLC8A1/RAMP3/AKAP6/DMD/CCL5/PLP1/DRD1/CXCR4/CORO1A/PDE4D/FYN/CACNB2	18
BP	GO:0055010	ventricular cardiac muscle tissue morphogenesis	8/359	44/18862	1.55247e-06	8.54081e-05	6.76551e-05	RYR2/MYL2/MYH6/MYH7/MYBPC3/ZFPM2/TPM1/RBPJ	8
BP	GO:0051279	regulation of release of sequestered calcium ion into cytosol	10/359	76/18862	1.72226e-06	9.2123e-05	7.29742e-05	RYR2/CASQ2/CACNA1C/TRDN/SLC8A1/AKAP6/DMD/DRD1/CORO1A/PDE4D	10
BP	GO:0097553	calcium ion transmembrane import into cytosol	13/359	134/18862	1.72237e-06	9.2123e-05	7.29742e-05	RYR2/PTPRC/CASQ2/CACNA1C/TRDN/SLC8A1/RAMP3/AKAP6/DMD/DRD1/CORO1A/PDE4D/FYN	13
BP	GO:0007596	blood coagulation	21/359	342/18862	2.74559e-06	0.000144839	0.000114733	PRKG1/SERPIND1/CD36/VWF/F13A1/DOCK8/FCER1G/TFPI/CARMIL1/ZFPM2/SYK/AXL/JMJD1C/FN1/SAA1/PRTN3/MMRN1/ACTB/MYL9/FYN/MYL12A	21
BP	GO:0007409	axonogenesis	25/359	460/18862	2.82248e-06	0.000146883	0.000116352	LAMA2/NRXN1/NRXN3/NFIB/PALLD/SLIT3/SPTBN1/NEXN/CHL1/S100B/PTPRM/NOTCH3/SLIT2/LAMA3/FN1/SLITRK6/AUTS2/SPP1/SLITRK2/NRP1/LINGO1/CXCR4/ACTB/FYN/MACF1	25
BP	GO:0007044	cell-substrate junction assembly	11/359	100/18862	3.18043e-06	0.000161156	0.000127658	CAMSAP3/DLC1/SDC4/GPM6B/SORBS1/FMN1/LAMA3/FN1/NRP1/PHLDB2/MACF1	11
BP	GO:0010927	cellular component assembly involved in morphogenesis	11/359	100/18862	3.18043e-06	0.000161156	0.000127658	TTN/PDGFRB/MYL2/MYH6/ANKRD1/MYH11/ACTC1/TPM1/AKAP13/LMOD1/PHLDB2	11
BP	GO:0007599	hemostasis	21/359	346/18862	3.29504e-06	0.000164795	0.00013054	PRKG1/SERPIND1/CD36/VWF/F13A1/DOCK8/FCER1G/TFPI/CARMIL1/ZFPM2/SYK/AXL/JMJD1C/FN1/SAA1/PRTN3/MMRN1/ACTB/MYL9/FYN/MYL12A	21
BP	GO:0050817	coagulation	21/359	347/18862	3.44718e-06	0.000170193	0.000134817	PRKG1/SERPIND1/CD36/VWF/F13A1/DOCK8/FCER1G/TFPI/CARMIL1/ZFPM2/SYK/AXL/JMJD1C/FN1/SAA1/PRTN3/MMRN1/ACTB/MYL9/FYN/MYL12A	21
BP	GO:0110053	regulation of actin filament organization	18/359	273/18862	5.35624e-06	0.0002611	0.000206827	DLC1/SDC4/EPS8/PFN4/TMSB10/GSN/SPTBN1/ID1/CARMIL1/TPM1/FMN1/SLIT2/NRP1/NOX4/DSTN/CORO1A/LMOD1/PHLDB2	18
BP	GO:0061337	cardiac conduction	13/359	149/18862	5.6367e-06	0.000268125	0.000212392	NPPA/RYR2/ABCC9/KCNJ3/CASQ2/CACNA1C/AGT/TRDN/CTNNA3/SLC8A1/RNF207/PDE4D/CACNB2	13
BP	GO:0150115	cell-substrate junction organization	11/359	106/18862	5.6396e-06	0.000268125	0.000212392	CAMSAP3/DLC1/SDC4/GPM6B/SORBS1/FMN1/LAMA3/FN1/NRP1/PHLDB2/MACF1	11
BP	GO:0031589	cell-substrate adhesion	21/359	359/18862	5.84214e-06	0.000274367	0.000217337	CAMSAP3/DLC1/CD36/SDC4/VWF/ITGA8/ADAMTS9/EGFLAM/GPM6B/ID1/CARMIL1/SORBS1/SKAP1/FMN1/AXL/FN1/CCDC80/NRP1/CORO1A/PHLDB2/MACF1	21
BP	GO:0002576	platelet degranulation	12/359	128/18862	6.16452e-06	0.000286019	0.000226566	CD36/TTN/PCDH7/VWF/F13A1/PECAM1/TIMP3/SYK/FN1/CFD/SRGN/MMRN1	12
BP	GO:0060402	calcium ion transport into cytosol	13/359	152/18862	7.01605e-06	0.000321653	0.000254793	RYR2/PTPRC/CASQ2/CACNA1C/TRDN/SLC8A1/RAMP3/AKAP6/DMD/DRD1/CORO1A/PDE4D/FYN	13
BP	GO:0030001	metal ion transport	25/359	486/18862	7.37568e-06	0.000334162	0.000264703	NPPA/RYR2/ANXA9/PDGFRB/PTPRC/CLDN16/CASQ2/CACNA1C/TRDN/SLC8A1/RAMP3/AKAP6/SLC24A3/DMD/SLC11A1/CCL5/PLP1/KCNT2/KCNK5/DRD1/CXCR4/CORO1A/PDE4D/FYN/CACNB2	25
BP	GO:0002026	regulation of the force of heart contraction	6/359	26/18862	7.60684e-06	0.000339435	0.00026888	RYR2/MYL2/MYL4/MYH6/MYH7/SLC8A1	6
BP	GO:0086002	cardiac muscle cell action potential involved in contraction	8/359	54/18862	7.72249e-06	0.000339435	0.00026888	RYR2/KCNJ3/CACNA1C/CTNNA3/FGF12/KCNJ8/RNF207/CACNB2	8
BP	GO:2001257	regulation of cation channel activity	14/359	177/18862	7.7565e-06	0.000339435	0.00026888	NPPA/NLGN1/CASQ2/TRDN/FGF12/MEF2C/KCNAB1/AKAP6/DMD/SLMAP/RNF207/PDE4D/CACNB2/SHISA9	14
BP	GO:0015909	long-chain fatty acid transport	9/359	72/18862	8.77817e-06	0.000379828	0.000300877	CD36/PLA2G5/ACACB/PPARG/SYK/ACSL1/PLA2G2A/PRKAG2/FABP4	9
BP	GO:0051209	release of sequestered calcium ion into cytosol	11/359	112/18862	9.61832e-06	0.000411557	0.000326011	RYR2/PTPRC/CASQ2/CACNA1C/TRDN/SLC8A1/AKAP6/DMD/DRD1/CORO1A/PDE4D	11
BP	GO:0051283	negative regulation of sequestering of calcium ion	11/359	113/18862	1.04769e-05	0.000443368	0.000351209	RYR2/PTPRC/CASQ2/CACNA1C/TRDN/SLC8A1/AKAP6/DMD/DRD1/CORO1A/PDE4D	11
BP	GO:0055117	regulation of cardiac muscle contraction	9/359	75/18862	1.23205e-05	0.000507833	0.000402274	NPPA/RYR2/CASQ2/CACNA1C/CTNNA3/SLC8A1/DMD/RNF207/PDE4D	9
BP	GO:0003158	endothelium development	12/359	137/18862	1.23944e-05	0.000507833	0.000402274	PLCB1/FASN/MESP1/PECAM1/ID1/CLDN5/RBPJ/NRP1/CXCR4/PDE4D/FOXP1/COL15A1	12
BP	GO:0051282	regulation of sequestering of calcium ion	11/359	115/18862	1.23958e-05	0.000507833	0.000402274	RYR2/PTPRC/CASQ2/CACNA1C/TRDN/SLC8A1/AKAP6/DMD/DRD1/CORO1A/PDE4D	11
BP	GO:0006909	phagocytosis	21/359	381/18862	1.44248e-05	0.000577058	0.00045711	CD36/PLA2G5/PTPRC/GSN/FCER1G/PECAM1/TYROBP/PPARG/MSR1/XKR4/ELMO1/SYK/AXL/IGKC/SLC11A1/CD247/MFGE8/PRTN3/CORO1A/ACTB/FYN	21
BP	GO:0003300	cardiac muscle hypertrophy	10/359	96/18862	1.45351e-05	0.000577058	0.00045711	RYR2/TTN/SORBS2/MYH6/MYH7/AGT/MLIP/PDLIM5/AKAP6/AKAP13	10
BP	GO:1901890	positive regulation of cell junction assembly	10/359	96/18862	1.45351e-05	0.000577058	0.00045711	NRXN1/SDC4/NLGN1/AGT/ADGRB3/CLDN5/FMN1/SLITRK6/SLITRK2/NRP1	10
BP	GO:0007221	positive regulation of transcription of Notch receptor target	5/359	18/18862	1.69706e-05	0.000661074	0.000523662	WWC1/NOTCH3/RBPJ/PBX1/MAML2	5
BP	GO:0045446	endothelial cell differentiation	11/359	119/18862	1.71663e-05	0.000661074	0.000523662	PLCB1/FASN/MESP1/PECAM1/ID1/CLDN5/RBPJ/NRP1/CXCR4/PDE4D/COL15A1	11
BP	GO:0051208	sequestering of calcium ion	11/359	119/18862	1.71663e-05	0.000661074	0.000523662	RYR2/PTPRC/CASQ2/CACNA1C/TRDN/SLC8A1/AKAP6/DMD/DRD1/CORO1A/PDE4D	11
BP	GO:0060421	positive regulation of heart growth	7/359	44/18862	1.78375e-05	0.000680121	0.00053875	ACACB/MEF2C/ZFPM2/AKAP6/TBX20/RBPJ/TBX5	7
BP	GO:0014897	striated muscle hypertrophy	10/359	99/18862	1.9088e-05	0.000720667	0.000570868	RYR2/TTN/SORBS2/MYH6/MYH7/AGT/MLIP/PDLIM5/AKAP6/AKAP13	10
BP	GO:0003170	heart valve development	8/359	61/18862	1.94674e-05	0.000727854	0.000576561	NPPA/SLIT3/ADAMTS9/MEF2C/TBX20/SLIT2/RBPJ/TBX5	8
BP	GO:0010644	cell communication by electrical coupling	6/359	31/18862	2.2449e-05	0.000826938	0.00065505	RYR2/CASQ2/CACNA1C/TRDN/SLC8A1/PDE4D	6
BP	GO:0010744	positive regulation of macrophage derived foam cell differentiation	5/359	19/18862	2.26731e-05	0.000826938	0.00065505	CD36/PLA2G5/AGT/MSR1/PLA2G2A	5
BP	GO:0014896	muscle hypertrophy	10/359	101/18862	2.27617e-05	0.000826938	0.00065505	RYR2/TTN/SORBS2/MYH6/MYH7/AGT/MLIP/PDLIM5/AKAP6/AKAP13	10
BP	GO:0070588	calcium ion transmembrane transport	18/359	304/18862	2.3095e-05	0.000831204	0.000658429	NPPA/RYR2/ANXA9/PTPRC/CASQ2/CACNA1C/TRDN/SLC8A1/RAMP3/AKAP6/SLC24A3/DMD/PLP1/DRD1/CORO1A/PDE4D/FYN/CACNB2	18
BP	GO:0048639	positive regulation of developmental growth	13/359	170/18862	2.342e-05	0.000835098	0.000661513	PLCB1/GPAM/ACACB/MEF2C/ZFPM2/AKAP6/TBX20/FN1/RBPJ/NRP1/CXCR4/TBX5/MACF1	13
BP	GO:0010743	regulation of macrophage derived foam cell differentiation	6/359	32/18862	2.71896e-05	0.000948949	0.000751699	CD36/PLA2G5/AGT/PPARG/MSR1/PLA2G2A	6
BP	GO:0090066	regulation of anatomical structure size	24/359	493/18862	2.76361e-05	0.000948949	0.000751699	NPPA/PRKG1/ACTA2/EPS8/PFN4/AGT/TMSB10/SLC8A1/GSN/SPTBN1/CARMIL1/AKT3/FMN1/KCNMA1/SLIT2/KCNMB4/FN1/DRD1/SPP1/NRP1/DSTN/CORO1A/LMOD1/MACF1	24
BP	GO:0030837	negative regulation of actin filament polymerization	8/359	64/18862	2.7845e-05	0.000948949	0.000751699	EPS8/PFN4/TMSB10/GSN/SPTBN1/CARMIL1/SLIT2/LMOD1	8
BP	GO:0051893	regulation of focal adhesion assembly	8/359	64/18862	2.7845e-05	0.000948949	0.000751699	CAMSAP3/DLC1/SDC4/GPM6B/FMN1/NRP1/PHLDB2/MACF1	8
BP	GO:0090109	regulation of cell-substrate junction assembly	8/359	64/18862	2.7845e-05	0.000948949	0.000751699	CAMSAP3/DLC1/SDC4/GPM6B/FMN1/NRP1/PHLDB2/MACF1	8
BP	GO:0060401	cytosolic calcium ion transport	13/359	173/18862	2.81702e-05	0.000951609	0.000753806	RYR2/PTPRC/CASQ2/CACNA1C/TRDN/SLC8A1/RAMP3/AKAP6/DMD/DRD1/CORO1A/PDE4D/FYN	13
BP	GO:0007204	positive regulation of cytosolic calcium ion concentration	18/359	310/18862	2.99105e-05	0.00100161	0.000793414	RYR2/CD36/PTPRC/CASQ2/CACNA1C/TRDN/SLC8A1/RAMP3/AKAP6/DMD/DRD1/SAA1/PTH1R/CXCR4/CORO1A/PDE4D/FYN/CACNB2	18
BP	GO:1902903	regulation of supramolecular fiber organization	20/359	370/18862	3.04265e-05	0.00101011	0.000800145	CAMSAP3/DLC1/SDC4/EPS8/PFN4/TMSB10/GSN/SPTBN1/ID1/CARMIL1/TPM1/AKAP13/FMN1/SLIT2/NRP1/NOX4/DSTN/CORO1A/LMOD1/PHLDB2	20
BP	GO:0032409	regulation of transporter activity	17/359	283/18862	3.24066e-05	0.00106665	0.000844934	NPPA/RYR2/NLGN1/CASQ2/TRDN/FGF12/MEF2C/PPARG/KCNAB1/AKAP6/DMD/ACTB/SLMAP/RNF207/PDE4D/CACNB2/SHISA9	17
BP	GO:0086019	cell-cell signaling involved in cardiac conduction	6/359	33/18862	3.27027e-05	0.00106727	0.000845428	RYR2/KCNJ3/CASQ2/CACNA1C/RNF207/CACNB2	6
BP	GO:0048041	focal adhesion assembly	9/359	85/18862	3.41842e-05	0.00110625	0.000876302	CAMSAP3/DLC1/SDC4/GPM6B/SORBS1/FMN1/NRP1/PHLDB2/MACF1	9
BP	GO:0042119	neutrophil activation	24/359	500/18862	3.4621e-05	0.00111104	0.000880102	CD36/PTPRC/MGST1/PTPRB/FTL/B2M/CST3/HLA-B/GSN/FCER1G/PECAM1/CTSB/TYROBP/CEACAM8/S100A9/SYK/PLA2G2A/CHI3L1/SLC11A1/CCL5/CRISPLD2/CFD/PRTN3/CD53	24
BP	GO:0072001	renal system development	17/359	288/18862	4.03992e-05	0.00128576	0.0010185	UPK3A/PDGFRB/DCN/SDC4/ACTA2/BICC1/ITGA8/AGT/PECAM1/MEF2C/KCNJ8/FMN1/SLIT2/FBN1/ENPEP/NFIA/PBX1	17
BP	GO:0006816	calcium ion transport	21/359	409/18862	4.09979e-05	0.00129412	0.00102513	NPPA/RYR2/ANXA9/PDGFRB/PTPRC/CASQ2/CACNA1C/TRDN/SLC8A1/RAMP3/AKAP6/SLC24A3/DMD/CCL5/PLP1/DRD1/CXCR4/CORO1A/PDE4D/FYN/CACNB2	21
BP	GO:0001655	urogenital system development	18/359	320/18862	4.53097e-05	0.0014186	0.00112373	UPK3A/PDGFRB/DCN/SDC4/ACTA2/BICC1/ITGA8/AGT/PECAM1/MEF2C/KCNJ8/FMN1/SLIT2/FBN1/TNC/ENPEP/NFIA/PBX1	18
BP	GO:0086005	ventricular cardiac muscle cell action potential	6/359	35/18862	4.64135e-05	0.00144144	0.00114182	RYR2/KCNJ3/CACNA1C/CTNNA3/KCNJ8/RNF207	6
BP	GO:0150116	regulation of cell-substrate junction organization	8/359	69/18862	4.84341e-05	0.00149216	0.001182	CAMSAP3/DLC1/SDC4/GPM6B/FMN1/NRP1/PHLDB2/MACF1	8
BP	GO:0010881	regulation of cardiac muscle contraction by regulation of the release of sequestered calcium ion	5/359	22/18862	4.89903e-05	0.00149732	0.00118608	RYR2/CASQ2/CACNA1C/SLC8A1/DMD	5
BP	GO:0051494	negative regulation of cytoskeleton organization	12/359	158/18862	5.14099e-05	0.00155729	0.00123359	CAMSAP3/DLC1/EPS8/PFN4/TMSB10/GSN/SPTBN1/CARMIL1/SLIT2/CORO1A/LMOD1/PHLDB2	12
BP	GO:0072503	cellular divalent inorganic cation homeostasis	23/359	480/18862	5.17614e-05	0.00155729	0.00123359	RYR2/CD36/PTPRC/CASQ2/CACNA1C/TRDN/SLC8A1/S100A9/RAMP3/AKAP6/SLC24A3/DMD/SLC11A1/CCL5/DRD1/SAA1/PTH1R/CXCR4/CORO1A/PDE4D/MT2A/FYN/CACNB2	23
BP	GO:0014068	positive regulation of phosphatidylinositol 3-kinase signaling	9/359	90/18862	5.39505e-05	0.00161057	0.00127579	PDGFRB/DCN/AGT/NTRK3/FLT1/FN1/CCL5/KIT/FYN	9
BP	GO:0003207	cardiac chamber formation	4/359	12/18862	5.6608e-05	0.0016769	0.00132834	MESP1/MEF2C/TBX20/TBX5	4
BP	GO:0022898	regulation of transmembrane transporter activity	16/359	268/18862	5.93053e-05	0.00174339	0.00138101	NPPA/RYR2/NLGN1/CASQ2/TRDN/FGF12/MEF2C/KCNAB1/AKAP6/DMD/ACTB/SLMAP/RNF207/PDE4D/CACNB2/SHISA9	16
BP	GO:1902904	negative regulation of supramolecular fiber organization	12/359	161/18862	6.17362e-05	0.00179388	0.001421	CAMSAP3/DLC1/EPS8/PFN4/TMSB10/GSN/SPTBN1/CARMIL1/SLIT2/CORO1A/LMOD1/PHLDB2	12
BP	GO:0003179	heart valve morphogenesis	7/359	53/18862	6.19544e-05	0.00179388	0.001421	NPPA/SLIT3/ADAMTS9/MEF2C/TBX20/SLIT2/TBX5	7
BP	GO:0055017	cardiac muscle tissue growth	9/359	92/18862	6.41906e-05	0.00184476	0.00146131	SORBS2/MEF2C/ZFPM2/PDLIM5/AKAP6/AKAP13/TBX20/RBPJ/TBX5	9
BP	GO:0046622	positive regulation of organ growth	7/359	54/18862	7.00315e-05	0.00199771	0.00158247	ACACB/MEF2C/ZFPM2/AKAP6/TBX20/RBPJ/TBX5	7
BP	GO:0010742	macrophage derived foam cell differentiation	6/359	38/18862	7.52351e-05	0.00210613	0.00166835	CD36/PLA2G5/AGT/PPARG/MSR1/PLA2G2A	6
BP	GO:0090077	foam cell differentiation	6/359	38/18862	7.52351e-05	0.00210613	0.00166835	CD36/PLA2G5/AGT/PPARG/MSR1/PLA2G2A	6
BP	GO:0003018	vascular process in circulatory system	15/359	245/18862	7.57551e-05	0.00210613	0.00166835	NPPA/PRKG1/CD36/ABCC9/ACTA2/AGT/SLC8A1/CLDN5/KCNJ8/SLC24A3/SLC16A12/KCNMA1/SLIT2/KCNMB4/DRD1	15
BP	GO:0050764	regulation of phagocytosis	9/359	94/18862	7.60198e-05	0.00210613	0.00166835	CD36/PLA2G5/PTPRC/FCER1G/PPARG/SYK/SLC11A1/MFGE8/PRTN3	9
BP	GO:0086064	cell communication by electrical coupling involved in cardiac conduction	5/359	24/18862	7.66354e-05	0.00210802	0.00166985	RYR2/CACNA1C/TRDN/SLC8A1/PDE4D	5
BP	GO:0010810	regulation of cell-substrate adhesion	14/359	218/18862	7.87459e-05	0.00215071	0.00170366	CAMSAP3/DLC1/CD36/SDC4/EGFLAM/GPM6B/CARMIL1/SKAP1/FMN1/FN1/CCDC80/NRP1/PHLDB2/MACF1	14
BP	GO:0048015	phosphatidylinositol-mediated signaling	13/359	192/18862	8.27911e-05	0.00224527	0.00177857	PDGFRB/DCN/PLCB1/AGT/NTRK3/GSN/FLT1/PIP5K1B/FN1/CCL5/KIT/PLCL1/FYN	13
BP	GO:0007411	axon guidance	16/359	277/18862	8.75298e-05	0.00235718	0.00186722	LAMA2/NRXN1/NRXN3/NFIB/PALLD/SLIT3/SPTBN1/NEXN/CHL1/PTPRM/NOTCH3/SLIT2/LAMA3/NRP1/CXCR4/FYN	16
BP	GO:0019932	second-messenger-mediated signaling	17/359	307/18862	8.9011e-05	0.00238043	0.00188563	NPPA/RYR2/PRKG1/CD36/FHL2/PTPRC/CASQ2/CACNA1C/AGT/GUCY1A2/SLC8A1/AKAP6/SYK/PDE3B/DMD/CXCR4/PDE4D	17
BP	GO:0097485	neuron projection guidance	16/359	278/18862	9.12965e-05	0.00242471	0.00192071	LAMA2/NRXN1/NRXN3/NFIB/PALLD/SLIT3/SPTBN1/NEXN/CHL1/PTPRM/NOTCH3/SLIT2/LAMA3/NRP1/CXCR4/FYN	16
BP	GO:0072507	divalent inorganic cation homeostasis	23/359	499/18862	9.29143e-05	0.00245077	0.00194135	RYR2/CD36/PTPRC/CASQ2/CACNA1C/TRDN/SLC8A1/S100A9/RAMP3/AKAP6/SLC24A3/DMD/SLC11A1/CCL5/DRD1/SAA1/PTH1R/CXCR4/CORO1A/PDE4D/MT2A/FYN/CACNB2	23
BP	GO:0001822	kidney development	16/359	280/18862	9.92585e-05	0.0026003	0.0020598	UPK3A/PDGFRB/DCN/SDC4/ACTA2/BICC1/ITGA8/AGT/PECAM1/MEF2C/KCNJ8/FMN1/SLIT2/FBN1/ENPEP/PBX1	16
BP	GO:0055023	positive regulation of cardiac muscle tissue growth	6/359	40/18862	0.000101308	0.00263607	0.00208813	MEF2C/ZFPM2/AKAP6/TBX20/RBPJ/TBX5	6
BP	GO:0048017	inositol lipid-mediated signaling	13/359	196/18862	0.000102005	0.0026364	0.00208839	PDGFRB/DCN/PLCB1/AGT/NTRK3/GSN/FLT1/PIP5K1B/FN1/CCL5/KIT/PLCL1/FYN	13
BP	GO:0001764	neuron migration	11/359	145/18862	0.000106214	0.0027244	0.0021581	PRKG1/GNRH1/MEF2C/TBX20/AXL/DRD1/NAV1/AUTS2/NRP1/CXCR4/FYN	11
BP	GO:0060420	regulation of heart growth	8/359	77/18862	0.000106825	0.0027244	0.0021581	MYH6/ACACB/MEF2C/ZFPM2/AKAP6/TBX20/RBPJ/TBX5	8
BP	GO:0003214	cardiac left ventricle morphogenesis	4/359	14/18862	0.000111069	0.00279561	0.00221451	RYR2/CPE/RBPJ/TBX5	4
BP	GO:0010649	regulation of cell communication by electrical coupling	4/359	14/18862	0.000111069	0.00279561	0.00221451	CASQ2/TRDN/SLC8A1/PDE4D	4
BP	GO:0051480	regulation of cytosolic calcium ion concentration	18/359	344/18862	0.00011408	0.00285273	0.00225976	RYR2/CD36/PTPRC/CASQ2/CACNA1C/TRDN/SLC8A1/RAMP3/AKAP6/DMD/DRD1/SAA1/PTH1R/CXCR4/CORO1A/PDE4D/FYN/CACNB2	18
BP	GO:0060314	regulation of ryanodine-sensitive calcium-release channel activity	5/359	26/18862	0.000114951	0.00285597	0.00226232	CASQ2/TRDN/AKAP6/DMD/PDE4D	5
BP	GO:0032272	negative regulation of protein polymerization	8/359	78/18862	0.000117089	0.00289046	0.00228964	EPS8/PFN4/TMSB10/GSN/SPTBN1/CARMIL1/SLIT2/LMOD1	8
BP	GO:1903779	regulation of cardiac conduction	7/359	59/18862	0.000124358	0.00305033	0.00241628	NPPA/RYR2/ABCC9/CASQ2/AGT/TRDN/SLC8A1	7
BP	GO:0032412	regulation of ion transmembrane transporter activity	15/359	257/18862	0.000129072	0.00314592	0.002492	NPPA/RYR2/NLGN1/CASQ2/TRDN/FGF12/MEF2C/KCNAB1/AKAP6/DMD/SLMAP/RNF207/PDE4D/CACNB2/SHISA9	15
BP	GO:0010518	positive regulation of phospholipase activity	7/359	60/18862	0.000138511	0.00332471	0.00263363	PDGFRB/PLA2G5/NTRK3/FLT1/CCL5/KIT/ITK	7
BP	GO:0010882	regulation of cardiac muscle contraction by calcium ion signaling	5/359	27/18862	0.000138889	0.00332471	0.00263363	RYR2/CASQ2/CACNA1C/SLC8A1/DMD	5
BP	GO:0007160	cell-matrix adhesion	14/359	230/18862	0.000138997	0.00332471	0.00263363	CAMSAP3/DLC1/CD36/SDC4/ITGA8/ADAMTS9/GPM6B/SORBS1/SKAP1/FMN1/FN1/NRP1/PHLDB2/MACF1	14
BP	GO:0001952	regulation of cell-matrix adhesion	10/359	125/18862	0.000140504	0.00334001	0.00264576	CAMSAP3/DLC1/CD36/SDC4/GPM6B/SKAP1/FMN1/NRP1/PHLDB2/MACF1	10
BP	GO:0046620	regulation of organ growth	9/359	102/18862	0.000143303	0.00337329	0.00267211	MYH6/ACACB/MEF2C/ZFPM2/AKAP6/WWC1/TBX20/RBPJ/TBX5	9
BP	GO:0045834	positive regulation of lipid metabolic process	11/359	150/18862	0.000143656	0.00337329	0.00267211	PDGFRB/AGT/ZBTB20/FLT1/SORBS1/PPARG/PNPLA2/DGAT2/MLXIPL/KIT/ADGRF5	11
BP	GO:0006813	potassium ion transport	14/359	232/18862	0.000152189	0.00354666	0.00280945	NPPA/ABCC9/KCNJ3/CASQ2/KCNJ8/KCNAB1/AKAP6/SLC24A3/KCNMA1/KCNMB4/KCNT2/KCNK5/DRD1/RNF207	14
BP	GO:0014910	regulation of smooth muscle cell migration	8/359	81/18862	0.000152881	0.00354666	0.00280945	PRKG1/PDGFRB/MEF2C/TPM1/SLIT2/CCL5/NRP1/NOX4	8
BP	GO:0014066	regulation of phosphatidylinositol 3-kinase signaling	10/359	127/18862	0.000160207	0.00369435	0.00292643	PDGFRB/DCN/AGT/NTRK3/FLT1/PIP5K1B/FN1/CCL5/KIT/FYN	10
BP	GO:0043312	neutrophil degranulation	22/359	485/18862	0.000165265	0.00378831	0.00300087	CD36/PTPRC/MGST1/PTPRB/FTL/B2M/CST3/HLA-B/GSN/FCER1G/PECAM1/CTSB/TYROBP/CEACAM8/S100A9/SYK/CHI3L1/SLC11A1/CRISPLD2/CFD/PRTN3/CD53	22
BP	GO:0034764	positive regulation of transmembrane transport	13/359	207/18862	0.000175922	0.00398516	0.0031568	NPPA/RYR2/TRDN/SORBS1/RAMP3/AKAP6/ACSL1/DMD/ITLN1/PLP1/DRD1/RNF207/CACNB2	13
BP	GO:0034767	positive regulation of ion transmembrane transport	13/359	207/18862	0.000175922	0.00398516	0.0031568	NPPA/RYR2/TRDN/SORBS1/RAMP3/AKAP6/ACSL1/DMD/ITLN1/PLP1/DRD1/RNF207/CACNB2	13
BP	GO:0002283	neutrophil activation involved in immune response	22/359	488/18862	0.000180264	0.00403819	0.00319881	CD36/PTPRC/MGST1/PTPRB/FTL/B2M/CST3/HLA-B/GSN/FCER1G/PECAM1/CTSB/TYROBP/CEACAM8/S100A9/SYK/CHI3L1/SLC11A1/CRISPLD2/CFD/PRTN3/CD53	22
BP	GO:0051017	actin filament bundle assembly	11/359	154/18862	0.000181191	0.00403819	0.00319881	DLC1/CALD1/SDC4/EPS8/ID1/CARMIL1/SORBS1/TPM1/NRP1/NOX4/PHLDB2	11
BP	GO:1901019	regulation of calcium ion transmembrane transporter activity	8/359	83/18862	0.000181409	0.00403819	0.00319881	NPPA/RYR2/CASQ2/TRDN/AKAP6/DMD/PDE4D/CACNB2	8
BP	GO:0086009	membrane repolarization	6/359	45/18862	0.000198456	0.00439226	0.00347928	NPPA/KCNJ3/CASQ2/KCNJ8/AKAP6/RNF207	6
BP	GO:0060411	cardiac septum morphogenesis	7/359	64/18862	0.000208772	0.00459418	0.00363923	SLIT3/ZFPM2/TBX20/SLIT2/RBPJ/NRP1/TBX5	7
BP	GO:0034109	homotypic cell-cell adhesion	8/359	85/18862	0.000214174	0.0046675	0.00369731	PRKG1/CTNNA3/SYK/FN1/CCL5/ACTB/MYL9/MYL12A	8
BP	GO:0030168	platelet activation	11/359	157/18862	0.000214528	0.0046675	0.00369731	PRKG1/VWF/FCER1G/SYK/AXL/FN1/SAA1/ACTB/MYL9/FYN/MYL12A	11
BP	GO:0071805	potassium ion transmembrane transport	13/359	212/18862	0.000222446	0.00481258	0.00381223	NPPA/ABCC9/KCNJ3/CASQ2/KCNJ8/KCNAB1/AKAP6/SLC24A3/KCNMA1/KCNMB4/KCNT2/KCNK5/RNF207	13
BP	GO:0061572	actin filament bundle organization	11/359	158/18862	0.000226734	0.00487795	0.00386401	DLC1/CALD1/SDC4/EPS8/ID1/CARMIL1/SORBS1/TPM1/NRP1/NOX4/PHLDB2	11
BP	GO:0060045	positive regulation of cardiac muscle cell proliferation	5/359	30/18862	0.000233951	0.00500524	0.00396485	MEF2C/ZFPM2/TBX20/RBPJ/TBX5	5
BP	GO:0090130	tissue migration	18/359	365/18862	0.000237209	0.00504692	0.00399786	DCN/ACTA2/PTP4A3/PTPRG/ADAMTS9/AGT/ZEB2/ID1/AKT3/MEF2C/PPARG/ACTC1/PTPRM/SLIT2/KIT/NRP1/FOXP1/MACF1	18
BP	GO:0002446	neutrophil mediated immunity	22/359	499/18862	0.000246073	0.00520675	0.00412446	CD36/PTPRC/MGST1/PTPRB/FTL/B2M/CST3/HLA-B/GSN/FCER1G/PECAM1/CTSB/TYROBP/CEACAM8/S100A9/SYK/CHI3L1/SLC11A1/CRISPLD2/CFD/PRTN3/CD53	22
BP	GO:0031000	response to caffeine	4/359	17/18862	0.000252405	0.00528268	0.00418462	RYR2/CASQ2/SLC8A1/PPARG	4
BP	GO:0055003	cardiac myofibril assembly	4/359	17/18862	0.000252405	0.00528268	0.00418462	TTN/PDGFRB/MYL2/ACTC1	4
BP	GO:0018108	peptidyl-tyrosine phosphorylation	18/359	369/18862	0.000270723	0.00563542	0.00446404	CD36/TTN/PDGFRB/PTPRC/AGT/NTRK3/PECAM1/FLT1/SYK/AXL/SAMSN1/CCL5/MELK/KIT/ITK/NRP1/NOX4/FYN	18
BP	GO:0014909	smooth muscle cell migration	8/359	88/18862	0.000272293	0.00563764	0.00446579	PRKG1/PDGFRB/MEF2C/TPM1/SLIT2/CCL5/NRP1/NOX4	8
BP	GO:0050766	positive regulation of phagocytosis	7/359	67/18862	0.000278367	0.00573256	0.00454099	CD36/PLA2G5/PTPRC/FCER1G/PPARG/SLC11A1/MFGE8	7
BP	GO:0055088	lipid homeostasis	11/359	162/18862	0.000281605	0.00576841	0.00456938	ZBTB20/GPAM/ANGPTL4/RORA/PPARG/PNPLA2/DGAT2/MLXIPL/ACSM3/FABP4/PNPLA3	11
BP	GO:0018212	peptidyl-tyrosine modification	18/359	372/18862	0.000298497	0.00608207	0.00481784	CD36/TTN/PDGFRB/PTPRC/AGT/NTRK3/PECAM1/FLT1/SYK/AXL/SAMSN1/CCL5/MELK/KIT/ITK/NRP1/NOX4/FYN	18
BP	GO:0060562	epithelial tube morphogenesis	16/359	309/18862	0.000304775	0.00617731	0.00489329	DLC1/RYR2/SDC4/MESP1/AGT/MEF2C/TBX20/FMN1/SLIT2/TNC/RBPJ/NRP1/CXCR4/RNF207/PBX1/FOXP1	16
BP	GO:0001667	ameboidal-type cell migration	21/359	473/18862	0.000309086	0.00623188	0.00493651	DCN/SDC4/HAS1/PTP4A3/MESP1/PTPRG/ADAMTS9/AGT/SLC8A1/ZEB2/ID1/AKT3/MEF2C/PPARG/PTPRM/SLIT2/FN1/KIT/NRP1/FOXP1/MACF1	21
BP	GO:0006957	complement activation, alternative pathway	4/359	18/18862	0.000319673	0.00639396	0.0050649	C7/CFH/CFD/VSIG4	4
BP	GO:0090075	relaxation of muscle	5/359	32/18862	0.000320445	0.00639396	0.0050649	PRKG1/SLC8A1/GSN/KCNMA1/PDE4D	5
BP	GO:0006874	cellular calcium ion homeostasis	20/359	442/18862	0.000335755	0.00666491	0.00527953	RYR2/CD36/PTPRC/CASQ2/CACNA1C/TRDN/SLC8A1/RAMP3/AKAP6/SLC24A3/DMD/CCL5/DRD1/SAA1/PTH1R/CXCR4/CORO1A/PDE4D/FYN/CACNB2	20
BP	GO:0010517	regulation of phospholipase activity	7/359	70/18862	0.000365487	0.00718108	0.00568841	PDGFRB/PLA2G5/NTRK3/FLT1/CCL5/KIT/ITK	7
BP	GO:1904427	positive regulation of calcium ion transmembrane transport	7/359	70/18862	0.000365487	0.00718108	0.00568841	RYR2/TRDN/RAMP3/AKAP6/PLP1/DRD1/CACNB2	7
BP	GO:0045185	maintenance of protein location	8/359	92/18862	0.000369237	0.00719552	0.00569985	PFN4/TMSB10/GSN/FBN1/VPS13D/LTBP1/SYNE1/SRGN	8
BP	GO:0045927	positive regulation of growth	14/359	253/18862	0.000370355	0.00719552	0.00569985	PLCB1/GPAM/ACACB/MEF2C/S100A9/ZFPM2/AKAP6/TBX20/FN1/RBPJ/NRP1/CXCR4/TBX5/MACF1	14
BP	GO:0035633	maintenance of blood-brain barrier	5/359	33/18862	0.000371828	0.00719552	0.00569985	LAMA2/PECAM1/CLDN5/DMD/ACTB	5
BP	GO:1904064	positive regulation of cation transmembrane transport	10/359	141/18862	0.000374303	0.00720721	0.00570911	NPPA/RYR2/TRDN/RAMP3/AKAP6/DMD/PLP1/DRD1/RNF207/CACNB2	10
BP	GO:0086014	atrial cardiac muscle cell action potential	4/359	19/18862	0.000398872	0.00756679	0.00599395	RYR2/KCNJ3/CACNA1C/CACNB2	4
BP	GO:0086026	atrial cardiac muscle cell to AV node cell signaling	4/359	19/18862	0.000398872	0.00756679	0.00599395	RYR2/KCNJ3/CACNA1C/CACNB2	4
BP	GO:0086066	atrial cardiac muscle cell to AV node cell communication	4/359	19/18862	0.000398872	0.00756679	0.00599395	RYR2/KCNJ3/CACNA1C/CACNB2	4
BP	GO:0060485	mesenchyme development	15/359	287/18862	0.000423445	0.00799355	0.006332	PDGFRB/ACTA2/BNC2/MESP1/MEF2C/DDX5/ACTC1/ZFPM2/TBX20/S100A4/FN1/RBPJ/NRP1/TBX5/PHLDB2	15
BP	GO:0051928	positive regulation of calcium ion transport	9/359	118/18862	0.000428955	0.00805808	0.00638312	RYR2/PDGFRB/TRDN/RAMP3/AKAP6/CCL5/PLP1/DRD1/CACNB2	9
BP	GO:0048638	regulation of developmental growth	16/359	319/18862	0.000432983	0.00809425	0.00641177	MYH6/PLCB1/GPAM/ACACB/MEF2C/ZFPM2/AKAP6/WWC1/TBX20/FN1/RBPJ/SPP1/NRP1/CXCR4/TBX5/MACF1	16
BP	GO:0106106	cold-induced thermogenesis	10/359	144/18862	0.000442512	0.00819286	0.00648988	CD36/ID1/SYK/ACSL1/PRDM16/RBPJ/PLCL1/G0S2/CXCR4/FABP4	10
BP	GO:0120161	regulation of cold-induced thermogenesis	10/359	144/18862	0.000442512	0.00819286	0.00648988	CD36/ID1/SYK/ACSL1/PRDM16/RBPJ/PLCL1/G0S2/CXCR4/FABP4	10
BP	GO:0055074	calcium ion homeostasis	20/359	454/18862	0.000472099	0.00867725	0.00687359	RYR2/CD36/PTPRC/CASQ2/CACNA1C/TRDN/SLC8A1/RAMP3/AKAP6/SLC24A3/DMD/CCL5/DRD1/SAA1/PTH1R/CXCR4/CORO1A/PDE4D/FYN/CACNB2	20
BP	GO:0060193	positive regulation of lipase activity	7/359	73/18862	0.000473182	0.00867725	0.00687359	PDGFRB/PLA2G5/NTRK3/FLT1/CCL5/KIT/ITK	7
BP	GO:0001894	tissue homeostasis	14/359	260/18862	0.000486639	0.00888174	0.00703557	LAMA2/LDB2/B2M/PECAM1/AKT3/CLDN5/SYK/DMD/IGKC/SPP1/PTH1R/CORO1A/ACTB/ADGRF5	14
BP	GO:0010811	positive regulation of cell-substrate adhesion	9/359	121/18862	0.000515716	0.00936802	0.00742077	CD36/SDC4/EGFLAM/CARMIL1/SKAP1/FMN1/FN1/CCDC80/NRP1	9
BP	GO:0060191	regulation of lipase activity	8/359	97/18862	0.000528129	0.00954847	0.00756371	PDGFRB/PLA2G5/NTRK3/FLT1/ANGPTL4/CCL5/KIT/ITK	8
BP	GO:0045785	positive regulation of cell adhesion	19/359	425/18862	0.0005446	0.0097639	0.00773437	CD36/SDC4/PTPRC/ZFHX3/GPAM/EGFLAM/DOCK8/CARMIL1/SKAP1/TPM1/SYK/FMN1/FN1/CCL5/SAA1/CCDC80/NRP1/CORO1A/FYN	19
BP	GO:0030834	regulation of actin filament depolymerization	6/359	54/18862	0.000545115	0.0097639	0.00773437	EPS8/GSN/SPTBN1/CARMIL1/DSTN/LMOD1	6
BP	GO:0003176	aortic valve development	5/359	36/18862	0.000563671	0.00999352	0.00791625	NPPA/SLIT3/TBX20/SLIT2/RBPJ	5
BP	GO:0086010	membrane depolarization during action potential	5/359	36/18862	0.000563671	0.00999352	0.00791625	CACNA1C/SLC8A1/SCN7A/SLMAP/CACNB2	5
BP	GO:0110020	regulation of actomyosin structure organization	8/359	98/18862	0.00056572	0.00999352	0.00791625	DLC1/SDC4/CARMIL1/TPM1/AKAP13/NRP1/NOX4/PHLDB2	8
BP	GO:0007611	learning or memory	13/359	235/18862	0.000596513	0.0104619	0.00828727	NRXN1/PLCB1/NRXN3/B2M/ADGRB3/CLDN5/MEF2C/S100B/MEIS2/DRD1/KIT/GRPR/FYN	13
BP	GO:1902259	regulation of delayed rectifier potassium channel activity	4/359	21/18862	0.000597667	0.0104619	0.00828727	NPPA/KCNAB1/AKAP6/RNF207	4
BP	GO:0098900	regulation of action potential	6/359	55/18862	0.000602197	0.0104935	0.0083123	RYR2/CD36/CACNA1C/CTNNA3/FGF12/RNF207	6
BP	GO:0030336	negative regulation of cell migration	16/359	330/18862	0.000625176	0.0108448	0.00859061	DLC1/PRKG1/DCN/HAS1/PLCB1/PTPRG/ADAMTS9/GNRH1/CLDN5/MEF2C/PPARG/PTPRM/TPM1/SLIT2/TBX5/PHLDB2	16
BP	GO:1903115	regulation of actin filament-based movement	5/359	37/18862	0.000641685	0.0110813	0.00877793	RYR2/CACNA1C/MYBPC3/CTNNA3/PDE4D	5
BP	GO:0031345	negative regulation of cell projection organization	11/359	180/18862	0.000687168	0.0118138	0.00935814	NLGN1/PTPRG/B2M/ID1/ARHGAP24/SLIT2/SPP1/NRP1/LINGO1/FYN/NR2F1	11
BP	GO:0014812	muscle cell migration	8/359	101/18862	0.000691656	0.0118381	0.0093774	PRKG1/PDGFRB/MEF2C/TPM1/SLIT2/CCL5/NRP1/NOX4	8
BP	GO:0001570	vasculogenesis	7/359	78/18862	0.000707569	0.0120569	0.0095507	PDGFRB/EGFL7/ZFPM2/ITGB8/TBX20/MYO18B/TBX5	7
BP	GO:1990845	adaptive thermogenesis	10/359	153/18862	0.000711795	0.0120754	0.00956541	CD36/ID1/SYK/ACSL1/PRDM16/RBPJ/PLCL1/G0S2/CXCR4/FABP4	10
BP	GO:0071404	cellular response to low-density lipoprotein particle stimulus	4/359	22/18862	0.000719595	0.0121011	0.00958579	CD36/FCER1G/PPARG/SYK	4
BP	GO:0086012	membrane depolarization during cardiac muscle cell action potential	4/359	22/18862	0.000719595	0.0121011	0.00958579	CACNA1C/SLC8A1/SLMAP/CACNB2	4
BP	GO:0045214	sarcomere organization	5/359	38/18862	0.000727511	0.0121734	0.00964301	TTN/MYH6/ANKRD1/TPM1/AKAP13	5
BP	GO:0032231	regulation of actin filament bundle assembly	8/359	102/18862	0.000738324	0.0121734	0.00964301	DLC1/SDC4/ID1/CARMIL1/TPM1/NRP1/NOX4/PHLDB2	8
BP	GO:0042116	macrophage activation	8/359	102/18862	0.000738324	0.0121734	0.00964301	PTPRC/TYROBP/RORA/SYK/SLC11A1/FOXP1/ADGRF5/VSIG4	8
BP	GO:0042989	sequestering of actin monomers	3/359	10/18862	0.000742858	0.0121734	0.00964301	PFN4/TMSB10/GSN	3
BP	GO:0070099	regulation of chemokine-mediated signaling pathway	3/359	10/18862	0.000742858	0.0121734	0.00964301	SLIT3/SLIT2/CCL5	3
BP	GO:0071313	cellular response to caffeine	3/359	10/18862	0.000742858	0.0121734	0.00964301	RYR2/CASQ2/SLC8A1	3
BP	GO:0014065	phosphatidylinositol 3-kinase signaling	10/359	154/18862	0.000748642	0.0122162	0.00967692	PDGFRB/DCN/AGT/NTRK3/FLT1/PIP5K1B/FN1/CCL5/KIT/FYN	10
BP	GO:0032535	regulation of cellular component size	17/359	370/18862	0.000780194	0.0126773	0.0100422	EPS8/PFN4/TMSB10/GSN/SPTBN1/CARMIL1/AKT3/FMN1/KCNMA1/SLIT2/FN1/SPP1/NRP1/DSTN/CORO1A/LMOD1/MACF1	17
BP	GO:0030038	contractile actin filament bundle assembly	8/359	104/18862	0.000839262	0.013523	0.0107121	DLC1/SDC4/CARMIL1/SORBS1/TPM1/NRP1/NOX4/PHLDB2	8
BP	GO:0043149	stress fiber assembly	8/359	104/18862	0.000839262	0.013523	0.0107121	DLC1/SDC4/CARMIL1/SORBS1/TPM1/NRP1/NOX4/PHLDB2	8
BP	GO:0008064	regulation of actin polymerization or depolymerization	11/359	185/18862	0.000861535	0.013824	0.0109506	EPS8/PFN4/TMSB10/GSN/SPTBN1/CARMIL1/FMN1/SLIT2/DSTN/CORO1A/LMOD1	11
BP	GO:0030042	actin filament depolymerization	6/359	59/18862	0.000878257	0.0140339	0.0111168	EPS8/GSN/SPTBN1/CARMIL1/DSTN/LMOD1	6
BP	GO:0008154	actin polymerization or depolymerization	12/359	215/18862	0.000887665	0.0141256	0.0111894	EPS8/PFN4/TMSB10/GSN/SPTBN1/DIAPH3/CARMIL1/FMN1/SLIT2/DSTN/CORO1A/LMOD1	12
BP	GO:0030832	regulation of actin filament length	11/359	186/18862	0.000900469	0.0142704	0.0113041	EPS8/PFN4/TMSB10/GSN/SPTBN1/CARMIL1/FMN1/SLIT2/DSTN/CORO1A/LMOD1	11
BP	GO:0071634	regulation of transforming growth factor beta production	5/359	40/18862	0.000924533	0.0145917	0.0115587	TYROBP/ITGB8/FN1/LTBP1/LUM	5
BP	GO:0040013	negative regulation of locomotion	17/359	377/18862	0.00095852	0.0150664	0.0119347	DLC1/PRKG1/DCN/HAS1/PLCB1/PTPRG/ADAMTS9/GNRH1/CLDN5/MEF2C/PPARG/PTPRM/TPM1/SLIT2/NRP1/TBX5/PHLDB2	17
BP	GO:0030041	actin filament polymerization	11/359	188/18862	0.000982713	0.0153839	0.0121861	EPS8/PFN4/TMSB10/GSN/SPTBN1/DIAPH3/CARMIL1/FMN1/SLIT2/CORO1A/LMOD1	11
BP	GO:2000146	negative regulation of cell motility	16/359	345/18862	0.00100163	0.015502	0.0122797	DLC1/PRKG1/DCN/HAS1/PLCB1/PTPRG/ADAMTS9/GNRH1/CLDN5/MEF2C/PPARG/PTPRM/TPM1/SLIT2/TBX5/PHLDB2	16
BP	GO:0003139	secondary heart field specification	3/359	11/18862	0.00100706	0.015502	0.0122797	MESP1/MEF2C/RBPJ	3
BP	GO:0086016	AV node cell action potential	3/359	11/18862	0.00100706	0.015502	0.0122797	RYR2/CACNA1C/CACNB2	3
BP	GO:0086027	AV node cell to bundle of His cell signaling	3/359	11/18862	0.00100706	0.015502	0.0122797	RYR2/CACNA1C/CACNB2	3
BP	GO:0006929	substrate-dependent cell migration	4/359	24/18862	0.00101441	0.015502	0.0122797	PTPRC/SLIT2/FN1/NRP1	4
BP	GO:0030318	melanocyte differentiation	4/359	24/18862	0.00101441	0.015502	0.0122797	ZEB2/LRMDA/MEF2C/KIT	4
BP	GO:0051693	actin filament capping	5/359	41/18862	0.00103672	0.0157181	0.0124509	EPS8/GSN/SPTBN1/CARMIL1/LMOD1	5
BP	GO:1905314	semi-lunar valve development	5/359	41/18862	0.00103672	0.0157181	0.0124509	NPPA/SLIT3/TBX20/SLIT2/RBPJ	5
BP	GO:0051495	positive regulation of cytoskeleton organization	12/359	220/18862	0.001083	0.0163555	0.0129558	SDC4/NTRK3/GSN/ID1/CARMIL1/TPM1/FMN1/NRP1/NOX4/DSTN/CORO1A/LMOD1	12
BP	GO:0032233	positive regulation of actin filament bundle assembly	6/359	62/18862	0.00114247	0.0171193	0.0135609	SDC4/ID1/CARMIL1/TPM1/NRP1/NOX4	6
BP	GO:0070527	platelet aggregation	6/359	62/18862	0.00114247	0.0171193	0.0135609	PRKG1/SYK/FN1/ACTB/MYL9/MYL12A	6
BP	GO:0071604	transforming growth factor beta production	5/359	42/18862	0.0011587	0.0172951	0.0137001	TYROBP/ITGB8/FN1/LTBP1/LUM	5
BP	GO:0048588	developmental cell growth	12/359	222/18862	0.00117055	0.0174045	0.0137868	SORBS2/SLIT3/PDLIM5/AKAP6/AKAP13/SLIT2/FN1/AUTS2/SPP1/NRP1/CXCR4/MACF1	12
BP	GO:1901879	regulation of protein depolymerization	7/359	85/18862	0.00118052	0.0174853	0.0138508	CAMSAP3/EPS8/GSN/SPTBN1/CARMIL1/DSTN/LMOD1	7
BP	GO:0051271	negative regulation of cellular component movement	16/359	352/18862	0.00123451	0.018215	0.0144288	DLC1/PRKG1/DCN/HAS1/PLCB1/PTPRG/ADAMTS9/GNRH1/CLDN5/MEF2C/PPARG/PTPRM/TPM1/SLIT2/TBX5/PHLDB2	16
BP	GO:0042098	T cell proliferation	11/359	195/18862	0.00132098	0.0193116	0.0152975	SDC4/PTPRC/GPAM/DOCK8/GNRH1/SYK/SLC11A1/CCL5/CORO1A/FYN/VSIG4	11
BP	GO:0086067	AV node cell to bundle of His cell communication	3/359	12/18862	0.00132388	0.0193116	0.0152975	RYR2/CACNA1C/CACNB2	3
BP	GO:0098911	regulation of ventricular cardiac muscle cell action potential	3/359	12/18862	0.00132388	0.0193116	0.0152975	RYR2/CACNA1C/CTNNA3	3
BP	GO:0032507	maintenance of protein location in cell	6/359	64/18862	0.00134981	0.0195904	0.0155183	PFN4/TMSB10/GSN/VPS13D/SYNE1/SRGN	6
BP	GO:0051899	membrane depolarization	7/359	87/18862	0.00135317	0.0195904	0.0155183	DCN/CACNA1C/SLC8A1/FGF12/SCN7A/SLMAP/CACNB2	7
BP	GO:0010460	positive regulation of heart rate	4/359	26/18862	0.00138507	0.0199614	0.0158122	NPPA/RYR2/TPM1/PDE4D	4
BP	GO:0031333	negative regulation of protein-containing complex assembly	9/359	139/18862	0.00138916	0.0199614	0.0158122	EPS8/PFN4/TMSB10/GSN/SPTBN1/CARMIL1/TBX20/SLIT2/LMOD1	9
BP	GO:0010631	epithelial cell migration	16/359	357/18862	0.00142757	0.0204371	0.016189	DCN/PTP4A3/PTPRG/ADAMTS9/AGT/ZEB2/ID1/AKT3/MEF2C/PPARG/PTPRM/SLIT2/KIT/NRP1/FOXP1/MACF1	16
BP	GO:0010863	positive regulation of phospholipase C activity	5/359	44/18862	0.00143408	0.0204542	0.0162026	PDGFRB/NTRK3/FLT1/KIT/ITK	5
BP	GO:0006631	fatty acid metabolic process	17/359	392/18862	0.00146023	0.0207503	0.0164371	CD36/PLA2G5/PAM/FASN/CYP2A6/GPAM/ACACB/PPARG/TBXAS1/ACSL1/DGAT2/MLXIPL/ACSM3/PLP1/ECHDC2/PRKAG2/PNPLA3	17
BP	GO:0010975	regulation of neuron projection development	18/359	428/18862	0.00150677	0.0213233	0.016891	NEGR1/NLGN1/ANKRD1/PTPRG/B2M/NTRK3/ADGRB3/ID1/S100A9/PDLIM5/SLIT2/FN1/SPP1/NRP1/LINGO1/FYN/NR2F1/MACF1	18
BP	GO:0042493	response to drug	16/359	359/18862	0.00151162	0.0213233	0.016891	PAM/MGST1/ANKRD1/B2M/CYP2A6/SLC8A1/ACACB/MEF2C/PPARG/ACTC1/PTPRM/ACSL1/DRD1/RNF149/CXCR4/FYN	16
BP	GO:0030833	regulation of actin filament polymerization	10/359	169/18862	0.00151784	0.0213329	0.0168986	EPS8/PFN4/TMSB10/GSN/SPTBN1/CARMIL1/FMN1/SLIT2/CORO1A/LMOD1	10
BP	GO:0051492	regulation of stress fiber assembly	7/359	89/18862	0.00154494	0.0216348	0.0171377	DLC1/SDC4/CARMIL1/TPM1/NRP1/NOX4/PHLDB2	7
BP	GO:0090132	epithelium migration	16/359	360/18862	0.00155518	0.0216993	0.0171889	DCN/PTP4A3/PTPRG/ADAMTS9/AGT/ZEB2/ID1/AKT3/MEF2C/PPARG/PTPRM/SLIT2/KIT/NRP1/FOXP1/MACF1	16
BP	GO:0001885	endothelial cell development	6/359	66/18862	0.0015847	0.021848	0.0173066	PLCB1/FASN/PECAM1/CLDN5/PDE4D/COL15A1	6
BP	GO:0001974	blood vessel remodeling	5/359	45/18862	0.00158853	0.021848	0.0173066	AGT/CST3/MEF2C/AXL/RBPJ	5
BP	GO:0030835	negative regulation of actin filament depolymerization	5/359	45/18862	0.00158853	0.021848	0.0173066	EPS8/GSN/SPTBN1/CARMIL1/LMOD1	5
BP	GO:0085029	extracellular matrix assembly	5/359	45/18862	0.00158853	0.021848	0.0173066	HAS1/MYH11/AGT/GPM6B/PHLDB2	5
BP	GO:0001659	temperature homeostasis	10/359	171/18862	0.00165687	0.0227068	0.0179869	CD36/ID1/SYK/ACSL1/PRDM16/RBPJ/PLCL1/G0S2/CXCR4/FABP4	10
BP	GO:0005513	detection of calcium ion	3/359	13/18862	0.00169688	0.0230095	0.0182267	RYR2/CASQ2/KCNMB4	3
BP	GO:0050872	white fat cell differentiation	3/359	13/18862	0.00169688	0.0230095	0.0182267	PPARG/FABP4/PNPLA3	3
BP	GO:0071415	cellular response to purine-containing compound	3/359	13/18862	0.00169688	0.0230095	0.0182267	RYR2/CASQ2/SLC8A1	3
BP	GO:0003044	regulation of systemic arterial blood pressure mediated by a chemical signal	5/359	46/18862	0.00175487	0.023547	0.0186525	AGT/TPM1/ENPEP/CPA3/PDE4D	5
BP	GO:1900274	regulation of phospholipase C activity	5/359	46/18862	0.00175487	0.023547	0.0186525	PDGFRB/NTRK3/FLT1/KIT/ITK	5
BP	GO:2000107	negative regulation of leukocyte apoptotic process	5/359	46/18862	0.00175487	0.023547	0.0186525	GPAM/DOCK8/AXL/CCL5/FOXP1	5
BP	GO:0014074	response to purine-containing compound	9/359	144/18862	0.00177475	0.0237311	0.0187984	RYR2/ABCC9/CASQ2/SLC8A1/PPARG/AKAP6/GPD1/VGF/NOX4	9
BP	GO:1902905	positive regulation of supramolecular fiber organization	11/359	203/18862	0.0018191	0.0242399	0.0192014	SDC4/GSN/ID1/CARMIL1/TPM1/FMN1/NRP1/NOX4/DSTN/CORO1A/LMOD1	11
BP	GO:0072376	protein activation cascade	4/359	28/18862	0.00184102	0.0242801	0.0192332	VWF/F13A1/TFPI/FN1	4
BP	GO:0072378	blood coagulation, fibrin clot formation	4/359	28/18862	0.00184102	0.0242801	0.0192332	VWF/F13A1/TFPI/FN1	4
BP	GO:0140058	neuron projection arborization	4/359	28/18862	0.00184102	0.0242801	0.0192332	NLGN1/GRIP1/NRP1/MACF1	4
BP	GO:0001503	ossification	17/359	401/18862	0.0018565	0.0244007	0.0193287	FHL2/UCMA/FASN/SLC8A1/GPM6B/VCAN/MEF2C/DDX5/PPARG/SLC24A3/TNC/RBPJ/SRGN/SPP1/PTH1R/MGP/PBX1	17
BP	GO:0097028	dendritic cell differentiation	5/359	47/18862	0.00193361	0.0253277	0.020063	HLA-B/ITGB8/AXL/RBPJ/PRTN3	5
BP	GO:0050804	modulation of chemical synaptic transmission	17/359	405/18862	0.00205968	0.0268875	0.0212986	LAMA2/NRXN1/NLGN1/PLCB1/TYROBP/MEF2C/CPLX3/VGF/KCNMB4/DRD1/KIT/DLGAP1/SRGN/PLCL1/FYN/CACNB2/SHISA9	17
BP	GO:0003209	cardiac atrium morphogenesis	4/359	29/18862	0.0021039	0.0269242	0.0213277	MYH6/MESP1/TBX20/TBX5	4
BP	GO:0036336	dendritic cell migration	4/359	29/18862	0.0021039	0.0269242	0.0213277	EPS8/DOCK8/CCL5/CXCR4	4
BP	GO:0050690	regulation of defense response to virus by virus	4/359	29/18862	0.0021039	0.0269242	0.0213277	B2M/ELMO1/CD247/FYN	4
BP	GO:0060914	heart formation	4/359	29/18862	0.0021039	0.0269242	0.0213277	MESP1/MEF2C/RBPJ/TBX5	4
BP	GO:0099177	regulation of trans-synaptic signaling	17/359	406/18862	0.00211329	0.0269242	0.0213277	LAMA2/NRXN1/NLGN1/PLCB1/TYROBP/MEF2C/CPLX3/VGF/KCNMB4/DRD1/KIT/DLGAP1/SRGN/PLCL1/FYN/CACNB2/SHISA9	17
BP	GO:0061028	establishment of endothelial barrier	5/359	48/18862	0.00212531	0.0269242	0.0213277	PLCB1/FASN/PECAM1/CLDN5/PDE4D	5
BP	GO:0070839	metal ion export	5/359	48/18862	0.00212531	0.0269242	0.0213277	NPPA/SLC8A1/SLC11A1/KCNT2/KCNK5	5
BP	GO:0086103	G protein-coupled receptor signaling pathway involved in heart process	3/359	14/18862	0.00212937	0.0269242	0.0213277	RAMP3/AKAP13/PDE4D	3
BP	GO:0008217	regulation of blood pressure	10/359	177/18862	0.00213698	0.0269242	0.0213277	NPPA/ACTA2/MYH6/AGT/PPARG/TPM1/ACSM3/ENPEP/CPA3/PDE4D	10
BP	GO:0048844	artery morphogenesis	6/359	70/18862	0.00214639	0.0269242	0.0213277	PDGFRB/ADAMTS9/AKT3/RBPJ/NRP1/ADGRF5	6
BP	GO:0055021	regulation of cardiac muscle tissue growth	6/359	70/18862	0.00214639	0.0269242	0.0213277	MEF2C/ZFPM2/AKAP6/TBX20/RBPJ/TBX5	6
BP	GO:1901880	negative regulation of protein depolymerization	6/359	70/18862	0.00214639	0.0269242	0.0213277	CAMSAP3/EPS8/GSN/SPTBN1/CARMIL1/LMOD1	6
BP	GO:0051963	regulation of synapse assembly	7/359	95/18862	0.00224932	0.0281238	0.0222779	NRXN1/NLGN1/ADGRB3/MEF2C/PDLIM5/SLITRK6/SLITRK2	7
BP	GO:0006654	phosphatidic acid biosynthetic process	5/359	49/18862	0.0023305	0.0289508	0.0229331	PLA2G5/GPAM/GPD1/PLA2G2A/PNPLA3	5
BP	GO:0060043	regulation of cardiac muscle cell proliferation	5/359	49/18862	0.0023305	0.0289508	0.0229331	MEF2C/ZFPM2/TBX20/RBPJ/TBX5	5
BP	GO:0019218	regulation of steroid metabolic process	8/359	122/18862	0.00233802	0.0289509	0.0229331	IGFBP7/FASN/AGT/GPAM/ACACB/RORA/DGAT2/KIT	8
BP	GO:0015908	fatty acid transport	9/359	150/18862	0.00234578	0.0289539	0.0229355	CD36/PLA2G5/ACACB/PPARG/SYK/ACSL1/PLA2G2A/PRKAG2/FABP4	9
BP	GO:0003279	cardiac septum development	7/359	96/18862	0.00238749	0.0293745	0.0232687	SLIT3/ZFPM2/TBX20/SLIT2/RBPJ/NRP1/TBX5	7
BP	GO:0050808	synapse organization	17/359	412/18862	0.00246011	0.0300774	0.0238254	SPARCL1/NRXN1/NLGN1/PPFIBP2/ADGRB3/MEF2C/PDLIM5/TNC/DRD1/SLITRK6/GABRB2/SRGN/SLITRK2/NFIA/ACTB/FYN/CACNB2	17
BP	GO:1990266	neutrophil migration	8/359	123/18862	0.00246024	0.0300774	0.0238254	FCER1G/PECAM1/S100A9/SYK/SLIT2/CCL5/SAA1/PRTN3	8
BP	GO:0033627	cell adhesion mediated by integrin	6/359	72/18862	0.00247795	0.0301981	0.0239211	SKAP1/ITGB8/SYK/PDE3B/FBN1/CCL5	6
BP	GO:0120162	positive regulation of cold-induced thermogenesis	7/359	97/18862	0.0025321	0.0306843	0.0243063	CD36/SYK/ACSL1/PRDM16/G0S2/CXCR4/FABP4	7
BP	GO:0050890	cognition	13/359	276/18862	0.00253974	0.0306843	0.0243063	NRXN1/PLCB1/NRXN3/B2M/ADGRB3/CLDN5/MEF2C/S100B/MEIS2/DRD1/KIT/GRPR/FYN	13
BP	GO:0046460	neutral lipid biosynthetic process	5/359	50/18862	0.00254972	0.0306843	0.0243063	GPAM/PNPLA2/ACSL1/DGAT2/PNPLA3	5
BP	GO:0046463	acylglycerol biosynthetic process	5/359	50/18862	0.00254972	0.0306843	0.0243063	GPAM/PNPLA2/ACSL1/DGAT2/PNPLA3	5
BP	GO:0001501	skeletal system development	19/359	486/18862	0.00257405	0.0308806	0.0244617	PTPRC/UCMA/NFIB/VCAN/TYROBP/MEF2C/ITGB8/AKAP13/FMN1/CHI3L1/SOX5/FBN1/KIT/PTH1R/MGP/ADAMTS4/PBX1/FOXP1/LUM	19
BP	GO:0031346	positive regulation of cell projection organization	15/359	344/18862	0.0025869	0.0309384	0.0245075	NEGR1/NLGN1/ANKRD1/EPS8/NTRK3/CARMIL1/S100A9/GRIP1/SLIT2/FN1/KIT/AUTS2/NRP1/FYN/MACF1	15
BP	GO:0051284	positive regulation of sequestering of calcium ion	3/359	15/18862	0.00262442	0.0311933	0.0247095	RYR2/CASQ2/TRDN	3
BP	GO:1903818	positive regulation of voltage-gated potassium channel activity	3/359	15/18862	0.00262442	0.0311933	0.0247095	NPPA/AKAP6/RNF207	3
BP	GO:0003151	outflow tract morphogenesis	6/359	73/18862	0.00265748	0.0314891	0.0249438	CLDN5/MEF2C/ZFPM2/TBX20/RBPJ/NRP1	6
BP	GO:0003180	aortic valve morphogenesis	4/359	31/18862	0.00270521	0.0318586	0.0252365	NPPA/SLIT3/TBX20/SLIT2	4
BP	GO:0070229	negative regulation of lymphocyte apoptotic process	4/359	31/18862	0.00270521	0.0318586	0.0252365	GPAM/DOCK8/CCL5/FOXP1	4
BP	GO:0002237	response to molecule of bacterial origin	15/359	346/18862	0.00273267	0.0320839	0.0254149	CD36/DCN/MGST1/ANKRD1/B2M/TFPI/GNRH1/MEF2C/KCNJ8/S100A9/AXL/SLC11A1/CCL5/MRC1/FOXP1	15
BP	GO:0070661	leukocyte proliferation	14/359	312/18862	0.00274679	0.0321516	0.0254685	SDC4/PTPRC/GPAM/DOCK8/GNRH1/TYROBP/MEF2C/SYK/SLC11A1/CCL5/KIT/CORO1A/FYN/VSIG4	14
BP	GO:0043277	apoptotic cell clearance	5/359	51/18862	0.00278353	0.0323848	0.0256533	CD36/TYROBP/XKR4/AXL/MFGE8	5
BP	GO:0046473	phosphatidic acid metabolic process	5/359	51/18862	0.00278353	0.0323848	0.0256533	PLA2G5/GPAM/GPD1/PLA2G2A/PNPLA3	5
BP	GO:0051588	regulation of neurotransmitter transport	7/359	99/18862	0.00284146	0.0329593	0.0261083	NLGN1/GPM6B/MEF2C/CPLX3/KCNMB4/DRD1/CACNB2	7
BP	GO:0006911	phagocytosis, engulfment	8/359	126/18862	0.00285711	0.0330413	0.0261733	CD36/GSN/PPARG/MSR1/XKR4/ELMO1/IGKC/MFGE8	8
BP	GO:0035296	regulation of tube diameter	8/359	127/18862	0.00299994	0.0344859	0.0273176	NPPA/PRKG1/ACTA2/AGT/SLC8A1/KCNMA1/KCNMB4/DRD1	8
BP	GO:0097746	blood vessel diameter maintenance	8/359	127/18862	0.00299994	0.0344859	0.0273176	NPPA/PRKG1/ACTA2/AGT/SLC8A1/KCNMA1/KCNMB4/DRD1	8
BP	GO:0051496	positive regulation of stress fiber assembly	5/359	52/18862	0.00303246	0.0347559	0.0275315	SDC4/CARMIL1/TPM1/NRP1/NOX4	5
BP	GO:0098751	bone cell development	4/359	32/18862	0.00304589	0.0347756	0.0275471	TYROBP/FBN1/KIT/FOXP1	4
BP	GO:0046651	lymphocyte proliferation	13/359	282/18862	0.00305481	0.0347756	0.0275471	SDC4/PTPRC/GPAM/DOCK8/GNRH1/TYROBP/MEF2C/SYK/SLC11A1/CCL5/CORO1A/FYN/VSIG4	13
BP	GO:0007219	Notch signaling pathway	10/359	186/18862	0.00306127	0.0347756	0.0275471	EGFL7/SORBS2/MESP1/WWC1/NOTCH3/RBPJ/CFD/KIT/PBX1/MAML2	10
BP	GO:0051960	regulation of nervous system development	17/359	422/18862	0.00314336	0.0354474	0.0280793	NRXN1/NLGN1/B2M/ADGRB3/ID1/PPARG/SLIT2/LGI4/FN1/SLITRK6/KIT/SPP1/SLITRK2/NRP1/LINGO1/CXCR4/MACF1	17
BP	GO:0035150	regulation of tube size	8/359	128/18862	0.00314826	0.0354474	0.0280793	NPPA/PRKG1/ACTA2/AGT/SLC8A1/KCNMA1/KCNMB4/DRD1	8
BP	GO:0097529	myeloid leukocyte migration	11/359	218/18862	0.00316239	0.0354474	0.0280793	PLCB1/FCER1G/PECAM1/FLT1/S100A9/SYK/SLIT2/CCL5/SAA1/PRTN3/KIT	11
BP	GO:2000379	positive regulation of reactive oxygen species metabolic process	7/359	101/18862	0.003179	0.0354474	0.0280793	CD36/PDGFRB/AGT/TYROBP/SYK/NOX4/PID1	7
BP	GO:0036035	osteoclast development	3/359	16/18862	0.00318484	0.0354474	0.0280793	TYROBP/FBN1/FOXP1	3
BP	GO:0060977	coronary vasculature morphogenesis	3/359	16/18862	0.00318484	0.0354474	0.0280793	PDGFRB/NRP1/TBX5	3
BP	GO:0098915	membrane repolarization during ventricular cardiac muscle cell action potential	3/359	16/18862	0.00318484	0.0354474	0.0280793	KCNJ3/KCNJ8/RNF207	3
BP	GO:0021885	forebrain cell migration	5/359	53/18862	0.00329705	0.0364855	0.0289016	AXL/SYNE2/SLIT2/DRD1/CXCR4	5
BP	GO:0048747	muscle fiber development	5/359	53/18862	0.00329705	0.0364855	0.0289016	TTN/MYH6/MYH11/MYO18B/DMD	5
BP	GO:0032943	mononuclear cell proliferation	13/359	285/18862	0.0033426	0.0368835	0.0292169	SDC4/PTPRC/GPAM/DOCK8/GNRH1/TYROBP/MEF2C/SYK/SLC11A1/CCL5/CORO1A/FYN/VSIG4	13
BP	GO:0003298	physiological muscle hypertrophy	4/359	33/18862	0.00341473	0.0370426	0.0293429	SORBS2/PDLIM5/AKAP6/AKAP13	4
BP	GO:0003301	physiological cardiac muscle hypertrophy	4/359	33/18862	0.00341473	0.0370426	0.0293429	SORBS2/PDLIM5/AKAP6/AKAP13	4
BP	GO:0046320	regulation of fatty acid oxidation	4/359	33/18862	0.00341473	0.0370426	0.0293429	ACACB/PPARG/DGAT2/PRKAG2	4
BP	GO:0055094	response to lipoprotein particle	4/359	33/18862	0.00341473	0.0370426	0.0293429	CD36/FCER1G/PPARG/SYK	4
BP	GO:0061049	cell growth involved in cardiac muscle cell development	4/359	33/18862	0.00341473	0.0370426	0.0293429	SORBS2/PDLIM5/AKAP6/AKAP13	4
BP	GO:0086004	regulation of cardiac muscle cell contraction	4/359	33/18862	0.00341473	0.0370426	0.0293429	RYR2/CACNA1C/CTNNA3/PDE4D	4
BP	GO:1905952	regulation of lipid localization	10/359	189/18862	0.00343186	0.0371238	0.0294072	CD36/ABCA8/AGT/ACACB/PPARG/PNPLA2/MSR1/SYK/ACSL1/SPP1	10
BP	GO:0007612	learning	8/359	130/18862	0.00346198	0.0373448	0.0295823	NRXN1/NRXN3/ADGRB3/CLDN5/MEIS2/DRD1/KIT/FYN	8
BP	GO:0032414	positive regulation of ion transmembrane transporter activity	7/359	103/18862	0.00354633	0.0381478	0.0302184	NPPA/RYR2/TRDN/AKAP6/DMD/RNF207/CACNB2	7
BP	GO:0001954	positive regulation of cell-matrix adhesion	5/359	54/18862	0.00357786	0.0382732	0.0303177	CD36/SDC4/SKAP1/FMN1/NRP1	5
BP	GO:0055078	sodium ion homeostasis	5/359	54/18862	0.00357786	0.0382732	0.0303177	UPK3A/AGT/SLC8A1/C7/SCN7A	5
BP	GO:0033002	muscle cell proliferation	11/359	222/18862	0.00363037	0.0387273	0.0306774	PRKG1/PDGFRB/MEF2C/PPARG/ZFPM2/TPM1/TBX20/CCL5/RBPJ/TBX5/FOXP1	11
BP	GO:0030900	forebrain development	15/359	357/18862	0.00366093	0.0389454	0.0308502	DLC1/PRKG1/PLCB1/NFIB/B2M/SLC8A1/TYROBP/TACC1/AXL/SYNE2/SLIT2/RBPJ/DRD1/CXCR4/FYN	15
BP	GO:0045913	positive regulation of carbohydrate metabolic process	6/359	78/18862	0.00370513	0.0393071	0.0311366	ZBTB20/SORBS1/GPD1/DGAT2/MLXIPL/PTH1R	6
BP	GO:0050931	pigment cell differentiation	4/359	34/18862	0.0038128	0.0393692	0.0311858	ZEB2/LRMDA/MEF2C/KIT	4
BP	GO:0060306	regulation of membrane repolarization	4/359	34/18862	0.0038128	0.0393692	0.0311858	NPPA/CASQ2/AKAP6/RNF207	4
BP	GO:0071402	cellular response to lipoprotein particle stimulus	4/359	34/18862	0.0038128	0.0393692	0.0311858	CD36/FCER1G/PPARG/SYK	4
BP	GO:0007158	neuron cell-cell adhesion	3/359	17/18862	0.00381322	0.0393692	0.0311858	NRXN1/NLGN1/NRXN3	3
BP	GO:0034374	low-density lipoprotein particle remodeling	3/359	17/18862	0.00381322	0.0393692	0.0311858	PLA2G5/AGT/PLA2G2A	3
BP	GO:0046068	cGMP metabolic process	3/359	17/18862	0.00381322	0.0393692	0.0311858	NPPA/GUCY1A2/RORA	3
BP	GO:0055089	fatty acid homeostasis	3/359	17/18862	0.00381322	0.0393692	0.0311858	GPAM/DGAT2/MLXIPL	3
BP	GO:0055119	relaxation of cardiac muscle	3/359	17/18862	0.00381322	0.0393692	0.0311858	SLC8A1/GSN/PDE4D	3
BP	GO:0061577	calcium ion transmembrane transport via high voltage-gated calcium channel	3/359	17/18862	0.00381322	0.0393692	0.0311858	NPPA/CACNA1C/CACNB2	3
BP	GO:0090136	epithelial cell-cell adhesion	3/359	17/18862	0.00381322	0.0393692	0.0311858	CAMSAP3/CTNNA3/KIT	3
BP	GO:0031529	ruffle organization	5/359	55/18862	0.00387543	0.0399045	0.0316099	NLGN1/EPS8/CARMIL1/TPM1/ARHGAP24	5
BP	GO:0110148	biomineralization	9/359	162/18862	0.00392127	0.0402387	0.0318746	UCMA/SLC8A1/GPM6B/MEF2C/SLC24A3/SRGN/SPP1/PTH1R/MGP	9
BP	GO:0071559	response to transforming growth factor beta	12/359	257/18862	0.00392879	0.0402387	0.0318746	ZFHX3/ANKRD1/ID1/CLDN5/MEF2C/ITGB8/PRDM16/SOX5/FBN1/LTBP1/NOX4/FYN	12
BP	GO:0050731	positive regulation of peptidyl-tyrosine phosphorylation	10/359	193/18862	0.0039805	0.0406602	0.0322085	CD36/PTPRC/AGT/PECAM1/SYK/CCL5/KIT/NRP1/NOX4/FYN	10
BP	GO:0032271	regulation of protein polymerization	11/359	225/18862	0.00401648	0.0408113	0.0323282	CAMSAP3/EPS8/PFN4/TMSB10/GSN/SPTBN1/CARMIL1/FMN1/SLIT2/CORO1A/LMOD1	11
BP	GO:0060560	developmental growth involved in morphogenesis	11/359	225/18862	0.00401648	0.0408113	0.0323282	SLIT3/MESP1/FMN1/SLIT2/FN1/TNC/AUTS2/SPP1/NRP1/CXCR4/MACF1	11
BP	GO:0043687	post-translational protein modification	15/359	361/18862	0.00405675	0.0410354	0.0325057	SPARCL1/SERPIND1/IGFBP7/CST3/VCAN/FBXL7/PNPLA2/HIF3A/VGF/FN1/FBN1/TNC/MFGE8/LTBP1/SPP1	15
BP	GO:0032496	response to lipopolysaccharide	14/359	326/18862	0.00405985	0.0410354	0.0325057	CD36/DCN/MGST1/ANKRD1/TFPI/GNRH1/MEF2C/KCNJ8/S100A9/AXL/SLC11A1/CCL5/MRC1/FOXP1	14
BP	GO:0010883	regulation of lipid storage	5/359	56/18862	0.00419029	0.0421214	0.033366	CD36/ACACB/PPARG/PNPLA2/MSR1	5
BP	GO:0045445	myoblast differentiation	6/359	80/18862	0.00420011	0.0421214	0.033366	PLCB1/MEF2C/DDX5/KCNAB1/MBNL1/RBPJ	6
BP	GO:2000106	regulation of leukocyte apoptotic process	6/359	80/18862	0.00420011	0.0421214	0.033366	GPAM/DOCK8/MEF2C/AXL/CCL5/FOXP1	6
BP	GO:0003230	cardiac atrium development	4/359	35/18862	0.00424116	0.0423127	0.0335176	MYH6/MESP1/TBX20/TBX5	4
BP	GO:0018149	peptide cross-linking	4/359	35/18862	0.00424116	0.0423127	0.0335176	DCN/F13A1/EGFLAM/FN1	4
BP	GO:0051258	protein polymerization	13/359	294/18862	0.00434082	0.0431951	0.0342165	CAMSAP3/EPS8/CASQ2/PFN4/TMSB10/GSN/SPTBN1/DIAPH3/CARMIL1/FMN1/SLIT2/CORO1A/LMOD1	13
BP	GO:0099024	plasma membrane invagination	8/359	135/18862	0.00435257	0.0432004	0.0342207	CD36/GSN/PPARG/MSR1/XKR4/ELMO1/IGKC/MFGE8	8
BP	GO:0043242	negative regulation of protein-containing complex disassembly	6/359	81/18862	0.00446514	0.0440939	0.0349285	CAMSAP3/EPS8/GSN/SPTBN1/CARMIL1/LMOD1	6
BP	GO:0042110	T cell activation	18/359	474/18862	0.00446549	0.0440939	0.0349285	SDC4/PTPRC/B2M/GPAM/DOCK8/GSN/FCER1G/GNRH1/RORA/SYK/SLC11A1/CCL5/KIT/ITK/CORO1A/FYN/FOXP1/VSIG4	18
BP	GO:0003128	heart field specification	3/359	18/18862	0.00451193	0.0441001	0.0349334	MESP1/MEF2C/RBPJ	3
BP	GO:0010885	regulation of cholesterol storage	3/359	18/18862	0.00451193	0.0441001	0.0349334	CD36/PPARG/MSR1	3
BP	GO:0060973	cell migration involved in heart development	3/359	18/18862	0.00451193	0.0441001	0.0349334	PDGFRB/MESP1/TBX5	3
BP	GO:0097623	potassium ion export across plasma membrane	3/359	18/18862	0.00451193	0.0441001	0.0349334	NPPA/KCNT2/KCNK5	3
BP	GO:0014912	negative regulation of smooth muscle cell migration	4/359	36/18862	0.00470085	0.0457146	0.0362123	PRKG1/MEF2C/TPM1/SLIT2	4
BP	GO:0042311	vasodilation	4/359	36/18862	0.00470085	0.0457146	0.0362123	NPPA/PRKG1/KCNMA1/DRD1	4
BP	GO:0051962	positive regulation of nervous system development	12/359	263/18862	0.00471538	0.0457403	0.0362327	NRXN1/NLGN1/ADGRB3/PPARG/SLIT2/FN1/SLITRK6/KIT/SLITRK2/NRP1/CXCR4/MACF1	12
BP	GO:0098657	import into cell	11/359	230/18862	0.00473221	0.0457883	0.0362707	CD36/ABCC9/KCNJ3/SLC8A1/GPM6B/KCNJ8/RAMP3/ACSL1/DRD1/ACTB/FYN	11
BP	GO:0019722	calcium-mediated signaling	10/359	198/18862	0.0047614	0.0458404	0.036312	RYR2/FHL2/PTPRC/CASQ2/CACNA1C/SLC8A1/AKAP6/SYK/DMD/CXCR4	10
BP	GO:1901136	carbohydrate derivative catabolic process	10/359	198/18862	0.0047614	0.0458404	0.036312	DCN/SDC4/ADAMTS9/CST3/VCAN/GPD1/CHI3L1/DPYD/PDE4D/LUM	10
BP	GO:0051965	positive regulation of synapse assembly	5/359	58/18862	0.00487407	0.0466917	0.0369863	NRXN1/NLGN1/ADGRB3/SLITRK6/SLITRK2	5
BP	GO:0060038	cardiac muscle cell proliferation	5/359	58/18862	0.00487407	0.0466917	0.0369863	MEF2C/ZFPM2/TBX20/RBPJ/TBX5	5
BP	GO:0048608	reproductive structure development	16/359	405/18862	0.00494447	0.0472485	0.0374274	PDGFRB/DCN/MGST1/SLIT3/BRIP1/GNRH1/PPARG/ZFPM2/ITGB8/AXL/VGF/SLIT2/TNC/RBPJ/KIT/SPP1	16
BP	GO:0072006	nephron development	8/359	138/18862	0.00496572	0.0473341	0.0374952	PDGFRB/ACTA2/AGT/PECAM1/MEF2C/FMN1/ENPEP/PBX1	8
BP	GO:0070509	calcium ion import	6/359	83/18862	0.00503191	0.0478466	0.0379012	PDGFRB/CACNA1C/SLC8A1/RAMP3/FYN/CACNB2	6
BP	GO:0008037	cell recognition	11/359	232/18862	0.00504537	0.0478565	0.037909	CD36/PLA2G5/PALLD/DOCK8/PECAM1/VCAN/NTM/NEXN/IGKC/MFGE8/CXCR4	11
BP	GO:0010737	protein kinase A signaling	4/359	37/18862	0.00519287	0.048775	0.0386365	TTN/RAMP3/AKAP6/MYOM1	4
BP	GO:0060412	ventricular septum morphogenesis	4/359	37/18862	0.00519287	0.048775	0.0386365	SLIT3/ZFPM2/SLIT2/RBPJ	4
BP	GO:0099622	cardiac muscle cell membrane repolarization	4/359	37/18862	0.00519287	0.048775	0.0386365	NPPA/KCNJ3/KCNJ8/RNF207	4
BP	GO:1901021	positive regulation of calcium ion transmembrane transporter activity	4/359	37/18862	0.00519287	0.048775	0.0386365	RYR2/TRDN/AKAP6/CACNB2	4
BP	GO:0003159	morphogenesis of an endothelium	3/359	19/18862	0.00528312	0.0490248	0.0388345	RBPJ/CXCR4/FOXP1	3
BP	GO:0031290	retinal ganglion cell axon guidance	3/359	19/18862	0.00528312	0.0490248	0.0388345	PTPRM/SLIT2/NRP1	3
BP	GO:0043031	negative regulation of macrophage activation	3/359	19/18862	0.00528312	0.0490248	0.0388345	PTPRC/ADGRF5/VSIG4	3
BP	GO:0046629	gamma-delta T cell activation	3/359	19/18862	0.00528312	0.0490248	0.0388345	PTPRC/SYK/ITK	3
BP	GO:0061154	endothelial tube morphogenesis	3/359	19/18862	0.00528312	0.0490248	0.0388345	RBPJ/CXCR4/FOXP1	3
BP	GO:0061458	reproductive system development	16/359	408/18862	0.0052996	0.0490595	0.0388619	PDGFRB/DCN/MGST1/SLIT3/BRIP1/GNRH1/PPARG/ZFPM2/ITGB8/AXL/VGF/SLIT2/TNC/RBPJ/KIT/SPP1	16
BP	GO:0046660	female sex differentiation	7/359	111/18862	0.00534696	0.0493793	0.0391152	SLIT3/GNRH1/ZFPM2/AXL/VGF/SLIT2/KIT	7
BP	GO:0038094	Fc-gamma receptor signaling pathway	8/359	140/18862	0.00540982	0.0498403	0.0394804	PTPRC/FCER1G/ELMO1/SYK/IGKC/CD247/ACTB/FYN	8
CC	GO:0043292	contractile fiber	37/370	231/19520	1.13162e-23	4.2662e-21	3.21618e-21	RYR2/MYL7/ABCC9/TTN/FHL2/MYL2/CALD1/SDC4/ACTA2/MYL4/SORBS2/MYH6/MYH7/ANKRD1/CASQ2/MYH11/CACNA1C/PALLD/MYBPC3/SLC8A1/TPM2/SPTBN1/NEXN/KCNJ8/ACTC1/PDLIM5/TPM1/SYNE2/MYO18B/DMD/PDE4DIP/PPP1R12B/CMYA5/SYNE1/MYOM1/MYL9/LMOD1	37
CC	GO:0030016	myofibril	35/370	224/19520	4.47307e-22	8.43173e-20	6.35646e-20	RYR2/MYL7/ABCC9/TTN/FHL2/MYL2/CALD1/SDC4/MYL4/SORBS2/MYH6/MYH7/ANKRD1/CASQ2/CACNA1C/PALLD/MYBPC3/SLC8A1/TPM2/SPTBN1/NEXN/KCNJ8/ACTC1/PDLIM5/TPM1/SYNE2/MYO18B/DMD/PDE4DIP/PPP1R12B/CMYA5/SYNE1/MYOM1/MYL9/LMOD1	35
CC	GO:0030017	sarcomere	31/370	203/19520	2.25903e-19	2.83885e-17	2.14013e-17	RYR2/MYL7/ABCC9/TTN/FHL2/MYL2/MYL4/SORBS2/MYH6/MYH7/ANKRD1/CASQ2/CACNA1C/PALLD/MYBPC3/SLC8A1/TPM2/SPTBN1/NEXN/ACTC1/PDLIM5/TPM1/SYNE2/MYO18B/DMD/PPP1R12B/CMYA5/SYNE1/MYOM1/MYL9/LMOD1	31
CC	GO:0062023	collagen-containing extracellular matrix	35/370	423/19520	2.70342e-13	2.54797e-11	1.92085e-11	LAMA2/NPPA/SPARCL1/DCN/VWF/EGFL7/IGFBP7/F13A1/ADAMTS9/AGT/COL6A3/EGFLAM/CTSB/VCAN/ANGPTL4/S100A9/TIMP3/S100A4/ABI3BP/LAMA3/FN1/FBN1/TNC/MFGE8/CPA3/PRTN3/LTBP1/CCDC80/MMRN1/MGP/ADAMTS4/TPSB2/TPSAB1/COL15A1/LUM	35
CC	GO:0031674	I band	19/370	134/19520	9.18634e-12	6.9265e-10	5.22171e-10	RYR2/TTN/FHL2/SORBS2/MYH6/MYH7/ANKRD1/CASQ2/CACNA1C/PALLD/SLC8A1/NEXN/ACTC1/PDLIM5/SYNE2/MYO18B/DMD/PPP1R12B/MYL9	19
CC	GO:0030018	Z disc	17/370	122/19520	1.53405e-10	9.63896e-09	7.26656e-09	RYR2/TTN/FHL2/SORBS2/MYH6/MYH7/CASQ2/CACNA1C/PALLD/SLC8A1/NEXN/PDLIM5/SYNE2/MYO18B/DMD/PPP1R12B/MYL9	17
CC	GO:0031252	cell leading edge	28/370	411/19520	5.86693e-09	3.15976e-07	2.38206e-07	DLC1/LDB2/ACTA2/SORBS2/ITGA8/EPS8/PALLD/CTNNA3/DOCK8/GSN/SPTBN1/CARMIL1/FRMD4B/ACTC1/S100B/PTPRM/TPM1/ABLIM1/WWC1/SYNE2/SAMSN1/CXCR4/CORO1A/ACTB/CDC42BPA/SHISA9/PHLDB2/MACF1	28
CC	GO:0031672	A band	9/370	37/19520	2.23207e-08	1.05186e-06	7.92971e-07	MYL7/FHL2/MYL2/MYL4/MYBPC3/SPTBN1/PPP1R12B/CMYA5/MYOM1	9
CC	GO:0042641	actomyosin	11/370	74/19520	1.40551e-07	5.88751e-06	4.43844e-06	MYH6/MYH7/PALLD/LPP/SORBS1/PDLIM5/TPM1/ABLIM1/NOX4/MYL9/CDC42BPA	11
CC	GO:0001725	stress fiber	10/370	64/19520	3.23315e-07	1.10809e-05	8.35359e-06	MYH6/MYH7/PALLD/LPP/SORBS1/PDLIM5/TPM1/ABLIM1/NOX4/MYL9	10
CC	GO:0097517	contractile actin filament bundle	10/370	64/19520	3.23315e-07	1.10809e-05	8.35359e-06	MYH6/MYH7/PALLD/LPP/SORBS1/PDLIM5/TPM1/ABLIM1/NOX4/MYL9	10
CC	GO:0030055	cell-substrate junction	25/370	423/19520	5.8327e-07	1.83244e-05	1.38143e-05	DLC1/FHL2/PDGFRB/SDC4/PTPRC/SORBS2/ITGA8/PALLD/B2M/GSN/FLT1/NEXN/LPP/SORBS1/ACTC1/ITGB8/SYNE2/DMD/SLC9A3R2/ARHGAP24/TNC/NRP1/NOX4/ACTB/PHLDB2	25
CC	GO:0032432	actin filament bundle	10/370	73/19520	1.13998e-06	3.112e-05	2.34606e-05	MYH6/MYH7/PALLD/LPP/SORBS1/PDLIM5/TPM1/ABLIM1/NOX4/MYL9	10
CC	GO:0016459	myosin complex	9/370	57/19520	1.15565e-06	3.112e-05	2.34606e-05	MYL7/MYL2/MYL4/MYH6/MYH7/MYH11/MYO18B/MYL9/MYL12A	9
CC	GO:0005925	focal adhesion	24/370	416/19520	1.50601e-06	3.66806e-05	2.76525e-05	DLC1/FHL2/PDGFRB/SDC4/PTPRC/SORBS2/ITGA8/PALLD/B2M/GSN/FLT1/NEXN/LPP/SORBS1/ACTC1/ITGB8/SYNE2/SLC9A3R2/ARHGAP24/TNC/NRP1/NOX4/ACTB/PHLDB2	24
CC	GO:0005884	actin filament	12/370	113/19520	1.59483e-06	3.66806e-05	2.76525e-05	PALLD/TPM2/CARMIL1/ACTC1/PDLIM5/TPM1/FMN1/MYO18B/CORO1A/ACTB/LMOD1/FYN	12
CC	GO:0042383	sarcolemma	13/370	134/19520	1.65403e-06	3.66806e-05	2.76525e-05	LAMA2/RYR2/KCNJ3/CACNA1C/COL6A3/SLC8A1/MLIP/KCNJ8/AKAP6/DMD/SLMAP/CACNB2/SGCD	13
CC	GO:0005911	cell-cell junction	24/370	485/19520	2.00731e-05	0.000420419	0.000316943	CAMSAP3/CDH19/CLDN16/KAZN/CTNNA3/SLC8A1/PECAM1/NEXN/CLDN5/FRMD4B/SORBS1/PDZD2/SKAP1/PTPRM/PDLIM5/AKAP6/FMN1/ARHGAP24/KIT/ITK/CORO1A/CD53/ACTB/CDC42BPA	24
CC	GO:0034703	cation channel complex	15/370	222/19520	2.34304e-05	0.000431453	0.000325261	RYR2/ABCC9/NLGN1/KCNJ3/CASQ2/CACNA1C/KCNJ8/KCNAB1/AKAP6/SCN7A/KCNMA1/KCNMB4/PDE4D/CACNB2/SHISA9	15
CC	GO:0030027	lamellipodium	14/370	196/19520	2.36457e-05	0.000431453	0.000325261	ACTA2/SORBS2/PALLD/CTNNA3/DOCK8/GSN/CARMIL1/ACTC1/PTPRM/ABLIM1/SYNE2/CORO1A/ACTB/CDC42BPA	14
CC	GO:0005788	endoplasmic reticulum lumen	18/370	306/19520	2.40332e-05	0.000431453	0.000325261	SPARCL1/SERPIND1/IGFBP7/CASQ2/B2M/TRDN/COL6A3/CST3/VCAN/PNPLA2/VGF/FN1/FBN1/TNC/MFGE8/LTBP1/SPP1/COL15A1	18
CC	GO:0032982	myosin filament	5/370	22/19520	4.80809e-05	0.000823932	0.000621141	MYH6/MYH7/MYH11/MYBPC3/MYOM1	5
CC	GO:0031091	platelet alpha granule	9/370	91/19520	5.71817e-05	0.000937283	0.000706593	CD36/PCDH7/VWF/F13A1/PECAM1/FN1/CFD/SRGN/MMRN1	9
CC	GO:0034702	ion channel complex	17/370	301/19520	6.6873e-05	0.00105046	0.000791918	RYR2/ABCC9/NLGN1/KCNJ3/CASQ2/CACNA1C/ANO2/KCNJ8/KCNAB1/AKAP6/SCN7A/KCNMA1/KCNMB4/GABRB2/PDE4D/CACNB2/SHISA9	17
CC	GO:0036379	myofilament	5/370	26/19520	0.000112843	0.00165336	0.00124643	MYBPC3/TPM2/TPM1/MYOM1/LMOD1	5
CC	GO:0030864	cortical actin cytoskeleton	8/370	78/19520	0.000114025	0.00165336	0.00124643	DLC1/CALD1/GSN/SPTBN1/CLDN5/AKAP13/DSTN/CORO1A	8
CC	GO:0016528	sarcoplasm	8/370	79/19520	0.000124808	0.00174269	0.00131377	RYR2/CASQ2/TRDN/GSN/MEF2C/AKAP6/SYNE2/CMYA5	8
CC	GO:0005859	muscle myosin complex	4/370	15/19520	0.000146923	0.00197822	0.00149133	MYH6/MYH7/MYH11/MYL9	4
CC	GO:1902495	transmembrane transporter complex	17/370	323/19520	0.000157166	0.00204315	0.00154028	RYR2/ABCC9/NLGN1/KCNJ3/CASQ2/CACNA1C/ANO2/KCNJ8/KCNAB1/AKAP6/SCN7A/KCNMA1/KCNMB4/GABRB2/PDE4D/CACNB2/SHISA9	17
CC	GO:0043083	synaptic cleft	4/370	17/19520	0.000248597	0.00312404	0.00235513	LAMA2/NLGN1/EGFLAM/ADGRB3	4
CC	GO:1990351	transporter complex	17/370	338/19520	0.000268212	0.00326181	0.00245899	RYR2/ABCC9/NLGN1/KCNJ3/CASQ2/CACNA1C/ANO2/KCNJ8/KCNAB1/AKAP6/SCN7A/KCNMA1/KCNMB4/GABRB2/PDE4D/CACNB2/SHISA9	17
CC	GO:0016460	myosin II complex	4/370	19/19520	0.000392899	0.00462884	0.00348956	MYH6/MYH7/MYH11/MYL9	4
CC	GO:0005604	basement membrane	8/370	94/19520	0.00041651	0.00475831	0.00358717	LAMA2/EGFLAM/LAMA3/FN1/FBN1/TNC/CCDC80/COL15A1	8
CC	GO:0005912	adherens junction	11/370	172/19520	0.000455	0.00499035	0.0037621	CAMSAP3/CDH19/CTNNA3/NEXN/FRMD4B/SORBS1/PTPRM/PDLIM5/FMN1/ARHGAP24/ACTB	11
CC	GO:0045121	membrane raft	16/370	323/19520	0.000476532	0.00499035	0.0037621	DLC1/CD36/SDC4/PTPRC/GPM6B/PECAM1/TFPI/SORBS1/SKAP1/AKAP6/GRIP1/KCNMA1/DMD/ITLN1/PRTN3/FYN	16
CC	GO:0098857	membrane microdomain	16/370	323/19520	0.000476532	0.00499035	0.0037621	DLC1/CD36/SDC4/PTPRC/GPM6B/PECAM1/TFPI/SORBS1/SKAP1/AKAP6/GRIP1/KCNMA1/DMD/ITLN1/PRTN3/FYN	16
CC	GO:0030863	cortical cytoskeleton	8/370	104/19520	0.000818527	0.00834012	0.0062874	DLC1/CALD1/GSN/SPTBN1/CLDN5/AKAP13/DSTN/CORO1A	8
CC	GO:0031430	M band	4/370	24/19520	0.000999504	0.00984641	0.00742295	FHL2/SPTBN1/CMYA5/MYOM1	4
CC	GO:0033017	sarcoplasmic reticulum membrane	5/370	41/19520	0.00101859	0.00984641	0.00742295	RYR2/CASQ2/TRDN/AKAP6/SYNE2	5
CC	GO:0031093	platelet alpha granule lumen	6/370	67/19520	0.00167949	0.0158291	0.0119332	VWF/F13A1/FN1/CFD/SRGN/MMRN1	6
CC	GO:0031256	leading edge membrane	10/370	173/19520	0.00175594	0.0161461	0.0121721	DLC1/ITGA8/EPS8/DOCK8/SPTBN1/TPM1/WWC1/SYNE2/SHISA9/MACF1	10
CC	GO:0034704	calcium channel complex	6/370	68/19520	0.00181316	0.0162752	0.0122695	RYR2/CASQ2/CACNA1C/AKAP6/PDE4D/CACNB2	6
CC	GO:0072562	blood microparticle	9/370	146/19520	0.00190073	0.0163787	0.0123475	F13A1/AGT/GSN/ANGPTL4/ACTC1/CFH/IGKC/FN1/ACTB	9
CC	GO:0001726	ruffle	10/370	175/19520	0.00191158	0.0163787	0.0123475	DLC1/EPS8/PALLD/GSN/FRMD4B/S100B/TPM1/WWC1/SAMSN1/MACF1	10
CC	GO:0031253	cell projection membrane	15/370	337/19520	0.0020514	0.0171862	0.0129562	DLC1/CD36/ITGA8/EPS8/DOCK8/SPTBN1/TPM1/WWC1/SYNE2/DMD/ITLN1/DRD1/PTH1R/SHISA9/MACF1	15
CC	GO:0016529	sarcoplasmic reticulum	6/370	70/19520	0.00210452	0.0172479	0.0130027	RYR2/CASQ2/TRDN/AKAP6/SYNE2/CMYA5	6
CC	GO:0030667	secretory granule membrane	14/370	305/19520	0.00215971	0.0173236	0.0130598	CD36/PCDH7/PTPRC/PAM/MGST1/PTPRB/HLA-B/FCER1G/PECAM1/TYROBP/CEACAM8/SLC11A1/CD53/CADPS	14
CC	GO:0030315	T-tubule	5/370	51/19520	0.00273643	0.0214924	0.0162025	KCNJ3/CACNA1C/SLC8A1/AKAP6/CACNB2	5
CC	GO:0034774	secretory granule lumen	14/370	322/19520	0.00352158	0.0270946	0.0204259	VWF/FTL/F13A1/B2M/GSN/S100A9/TIMP3/CHI3L1/FN1/CRISPLD2/CFD/PRTN3/SRGN/MMRN1	14
CC	GO:0031092	platelet alpha granule membrane	3/370	17/19520	0.00377031	0.0284281	0.0214312	CD36/PCDH7/PECAM1	3
CC	GO:0060205	cytoplasmic vesicle lumen	14/370	326/19520	0.0039273	0.0290312	0.0218859	VWF/FTL/F13A1/B2M/GSN/S100A9/TIMP3/CHI3L1/FN1/CRISPLD2/CFD/PRTN3/SRGN/MMRN1	14
CC	GO:0031983	vesicle lumen	14/370	328/19520	0.00414398	0.0300438	0.0226493	VWF/FTL/F13A1/B2M/GSN/S100A9/TIMP3/CHI3L1/FN1/CRISPLD2/CFD/PRTN3/SRGN/MMRN1	14
CC	GO:0045335	phagocytic vesicle	8/370	136/19520	0.00444585	0.0316242	0.0238407	CD36/PLA2G5/B2M/HLA-B/GSN/SYK/SLC11A1/CORO1A	8
CC	GO:0044853	plasma membrane raft	7/370	111/19520	0.00523582	0.0365538	0.027557	DLC1/CD36/TFPI/SKAP1/AKAP6/KCNMA1/PRTN3	7
CC	GO:0097038	perinuclear endoplasmic reticulum	3/370	20/19520	0.00606078	0.0415123	0.031295	DGAT2/NOX4/FYN	3
CC	GO:0098978	glutamatergic synapse	13/370	308/19520	0.00616628	0.0415123	0.031295	SPARCL1/NLGN1/PLCB1/GRIP1/RPS27/DLGAP1/SRGN/SLITRK2/CORO1A/CADPS/ACTB/FYN/SHISA9	13
CC	GO:0001772	immunological synapse	4/370	41/19520	0.00740032	0.048946	0.0368991	SKAP1/GZMA/CORO1A/CD53	4
MF	GO:0003779	actin binding	38/358	439/18337	1.36456e-14	8.17373e-12	7.02391e-12	CAMSAP3/TTN/MYL2/TAGLN/CALD1/MYL4/MYH6/MYH7/EPS8/MYH11/PALLD/MYBPC3/PFN4/CTNNA3/TMSB10/TPM2/GSN/SPTBN1/NEXN/DIAPH3/SORBS1/PDLIM5/TPM1/ABLIM1/S100A4/FMN1/SYNE2/MYO18B/KCNMA1/DMD/SYNE1/MYOM1/DSTN/CXCR4/CORO1A/LMOD1/CACNB2/MACF1	38
MF	GO:0008307	structural constituent of muscle	11/358	42/18337	3.35787e-10	1.00568e-07	8.6421e-08	TTN/MYL2/SORBS2/MYH11/MYBPC3/TPM2/NEXN/TPM1/DMD/MYOM1/MYL9	11
MF	GO:0051015	actin filament binding	20/358	208/18337	4.98493e-09	9.68753e-07	8.32476e-07	CAMSAP3/TTN/TAGLN/MYL4/MYH6/MYH7/MYH11/CTNNA3/TPM2/GSN/NEXN/TPM1/ABLIM1/SYNE2/SYNE1/MYOM1/DSTN/CORO1A/CACNB2/MACF1	20
MF	GO:0005201	extracellular matrix structural constituent	18/358	170/18337	6.46914e-09	9.68753e-07	8.32476e-07	LAMA2/DCN/VWF/IGFBP7/COL6A3/VCAN/CHI3L1/ABI3BP/LAMA3/FN1/FBN1/TNC/MFGE8/LTBP1/MMRN1/MGP/COL15A1/LUM	18
MF	GO:0032036	myosin heavy chain binding	6/358	12/18337	4.4448e-08	5.32487e-06	4.57581e-06	MYL2/MYL4/MYBPC3/AXL/CORO1A/MYL9	6
MF	GO:0017022	myosin binding	11/358	71/18337	1.21111e-07	1.20909e-05	1.039e-05	MYL2/CALD1/MYL4/MYBPC3/GSN/ACTC1/AXL/DMD/CXCR4/CORO1A/MYL9	11
MF	GO:0005539	glycosaminoglycan binding	15/358	228/18337	4.43854e-05	0.00379812	0.00326383	SERPIND1/DCN/PTPRC/SLIT3/EGFLAM/BSPH1/VCAN/CFH/SLIT2/FN1/FBN1/CRISPLD2/SAA1/CCDC80/NRP1	15
MF	GO:1901681	sulfur compound binding	16/358	260/18337	5.56198e-05	0.00416453	0.0035787	RYR2/SERPIND1/PTPRC/MGST1/SLIT3/BSPH1/ACACB/CFH/SLIT2/FN1/FBN1/CRISPLD2/SAA1/CCDC80/NRP1/PNPLA3	16
MF	GO:0043394	proteoglycan binding	6/358	36/18337	6.30512e-05	0.00417287	0.00358586	PTPRC/CTSB/CFH/SLIT2/FN1/TNC	6
MF	GO:0004713	protein tyrosine kinase activity	11/358	135/18337	6.9664e-05	0.00417287	0.00358586	TTN/PDGFRB/NTRK3/FLT1/SYK/AXL/MELK/KIT/ITK/NRP1/FYN	11
MF	GO:0005521	lamin binding	4/358	13/18337	8.88515e-05	0.00467466	0.00401706	IFI27/PLCB1/MLIP/SYNE1	4
MF	GO:0008201	heparin binding	12/358	164/18337	9.36492e-05	0.00467466	0.00401706	SERPIND1/PTPRC/SLIT3/BSPH1/CFH/SLIT2/FN1/FBN1/CRISPLD2/SAA1/CCDC80/NRP1	12
MF	GO:0051393	alpha-actinin binding	5/358	27/18337	0.000156317	0.00720261	0.0061894	TTN/CACNA1C/PALLD/PPARG/PDLIM5	5
MF	GO:0003785	actin monomer binding	5/358	28/18337	0.000187275	0.00801269	0.00688552	MYL2/MYL4/PFN4/TMSB10/CORO1A	5
MF	GO:0044325	ion channel binding	10/358	128/18337	0.000209345	0.00835986	0.00718385	RYR2/ABCC9/TRDN/SLC8A1/FGF12/KCNAB1/AKAP6/RNF207/PDE4D/FYN	10
MF	GO:0005001	transmembrane receptor protein tyrosine phosphatase activity	4/358	17/18337	0.000278015	0.00979595	0.00841792	PTPRC/PTPRB/PTPRG/PTPRM	4
MF	GO:0019198	transmembrane receptor protein phosphatase activity	4/358	17/18337	0.000278015	0.00979595	0.00841792	PTPRC/PTPRB/PTPRG/PTPRM	4
MF	GO:0043548	phosphatidylinositol 3-kinase binding	5/358	32/18337	0.000359936	0.0119779	0.0102929	PDGFRB/GSN/AXL/CORO1A/FYN	5
MF	GO:0005516	calmodulin binding	12/358	198/18337	0.000535353	0.0168777	0.0145035	CAMSAP3/RYR2/TTN/CALD1/MYH6/PDE1C/MYH7/PLCB1/MYH11/CACNA1C/SLC8A1/SPTBN1	12
MF	GO:0042805	actinin binding	5/358	36/18337	0.000632127	0.0189322	0.016269	TTN/CACNA1C/PALLD/PPARG/PDLIM5	5
MF	GO:0043621	protein self-association	6/358	56/18337	0.000757398	0.0216039	0.0185648	RYR2/TTN/PPARG/CCL5/PTH1R/FOXP1	6
MF	GO:0050786	RAGE receptor binding	3/358	10/18337	0.000799693	0.0217735	0.0187105	S100A9/S100B/S100A4	3
MF	GO:0019199	transmembrane receptor protein kinase activity	7/358	80/18337	0.000954468	0.0248577	0.0213609	PDGFRB/NTRK3/FLT1/AXL/LTBP1/KIT/NRP1	7
MF	GO:0043495	protein-membrane adaptor activity	4/358	24/18337	0.00111432	0.0278117	0.0238993	AKAP6/SYNE2/SLC9A3R2/SYNE1	4
MF	GO:0004714	transmembrane receptor protein tyrosine kinase activity	6/358	61/18337	0.00119383	0.0281709	0.024208	PDGFRB/NTRK3/FLT1/AXL/KIT/NRP1	6
MF	GO:0140297	DNA-binding transcription factor binding	17/358	376/18337	0.00122278	0.0281709	0.024208	LDB2/FHL2/IFI27/ANKRD1/MEF2C/DDX5/TACC1/PPARG/ZFPM2/GRIP1/TBX20/RERE/PRDM16/JMJD1C/RBPJ/ACTB/FOXP1	17
MF	GO:0035325	Toll-like receptor binding	3/358	12/18337	0.00142413	0.0315946	0.0271501	CD36/S100A9/SYK	3
MF	GO:0036041	long-chain fatty acid binding	3/358	13/18337	0.00182471	0.0382963	0.032909	S100A9/PPARG/FABP4	3
MF	GO:0033218	amide binding	17/358	391/18337	0.00185408	0.0382963	0.032909	RYR2/CD36/MGST1/NLGN1/FASN/CST3/HLA-B/ACACB/PPARG/MSR1/RAMP3/GPR37/ENPEP/GRPR/PTH1R/NPAP1/PNPLA3	17
MF	GO:0005518	collagen binding	6/358	68/18337	0.0021	0.0419301	0.0360316	SPARCL1/DCN/VWF/CTSB/FN1/LUM	6
MF	GO:0051427	hormone receptor binding	10/358	173/18337	0.0021707	0.0419436	0.0360432	NPPA/GNRH1/DDX5/TACC1/PPARG/GRIP1/JMJD1C/FYN/FOXP1/FABP4	10
MF	GO:0005267	potassium channel activity	8/358	120/18337	0.00246369	0.0461172	0.0396297	ABCC9/KCNJ3/KCNJ8/KCNAB1/KCNMA1/KCNMB4/KCNT2/KCNK5	8

## Sheet: KEGG_enrichment
ID	Description	GeneRatio	BgRatio	pvalue	p.adjust	qvalue	geneID	Count
hsa05410	Hypertrophic cardiomyopathy	20/195	90/8096	1.90292e-14	4.71924e-12	4.20645e-12	3908/6262/7273/4633/8516/4624/4625/775/4607/183/6546/7169/70/3696/7168/1756/60/51422/783/6444	20
hsa05414	Dilated cardiomyopathy	19/195	96/8096	8.26775e-13	1.0252e-10	9.13804e-11	3908/6262/7273/4633/8516/4624/4625/775/4607/183/6546/7169/70/3696/7168/1756/60/783/6444	19
hsa04510	Focal adhesion	20/195	201/8096	6.48676e-08	5.36239e-06	4.77972e-06	3908/58498/5159/4633/7450/8516/1293/2321/10000/8395/3696/4660/3909/2335/3371/6696/60/10398/2534/10627	20
hsa04270	Vascular smooth muscle contraction	16/195	134/8096	1.16464e-07	6.54685e-06	5.83548e-06	4878/5592/800/59/5322/23236/4629/775/183/2977/10268/5320/3778/4660/27345/10398	16
hsa04260	Cardiac muscle contraction	13/195	87/8096	1.31993e-07	6.54685e-06	5.83548e-06	6262/4633/4635/4624/4625/845/775/10345/6546/7169/70/7168/783	13
hsa05412	Arrhythmogenic right ventricular cardiomyopathy	11/195	77/8096	1.99118e-06	8.2302e-05	7.33592e-05	3908/6262/8516/775/29119/6546/3696/1756/60/783/6444	11
hsa04261	Adrenergic signaling in cardiomyocytes	15/195	150/8096	2.90847e-06	0.000103043	9.18463e-05	6262/4633/4635/4624/4625/23236/775/183/6546/7169/10000/70/7168/6332/783	15
hsa04512	ECM-receptor interaction	11/195	88/8096	7.57054e-06	0.000234687	0.000209186	3908/948/6385/7450/8516/1293/3696/3909/2335/3371/6696	11
hsa04022	cGMP-PKG signaling pathway	15/195	167/8096	1.0962e-05	0.000302064	0.000269242	4878/5592/4624/4625/23236/775/2977/6546/10000/4208/3764/5140/3778/27345/10398	15
hsa04514	Cell adhesion molecules	14/195	149/8096	1.2987e-05	0.000322078	0.000287081	9378/6385/257194/5788/10686/22871/8516/9369/3106/5175/1462/7122/5797/3696	14
hsa04371	Apelin signaling pathway	13/195	138/8096	2.59444e-05	0.000584928	0.00052137	6262/4633/59/4635/23236/6546/5346/10000/4208/5140/4854/6696/51422	13
hsa04924	Renin secretion	9/195	69/8096	3.68692e-05	0.000761962	0.000679169	4878/5137/23236/775/183/2977/1508/5140/3778	9
hsa04810	Regulation of actin cytoskeleton	16/195	218/8096	6.85416e-05	0.00130756	0.00116548	58498/5159/4633/8516/4629/375189/2934/81624/8395/3696/4660/2335/7852/60/10398/10627	16
hsa05416	Viral myocarditis	8/195	60/8096	8.58078e-05	0.00145882	0.00130031	3908/4624/4625/3106/1756/60/2534/6444	8
hsa04670	Leukocyte transendothelial migration	11/195	114/8096	8.8235e-05	0.00145882	0.00130031	58498/4633/10686/29119/5175/7122/3702/7852/60/10398/10627	11
hsa04611	Platelet activation	11/195	124/8096	0.000188094	0.00291545	0.00259866	5592/7450/23236/2977/2207/10000/6916/6850/60/2534/10627	11
hsa04921	Oxytocin signaling pathway	12/195	154/8096	0.000326955	0.0047697	0.00425143	4878/6262/3760/23236/775/2977/4208/4660/60/51422/10398/783	12
hsa04923	Regulation of lipolysis in adipocytes	7/195	57/8096	0.000402666	0.00554784	0.00494502	4878/5592/5346/10000/57104/5140/2167	7
hsa04610	Complement and coagulation cascades	8/195	85/8096	0.000966373	0.0126137	0.0112431	3053/7450/2162/7035/730/3075/1675/11326	8
hsa03320	PPAR signaling pathway	7/195	76/8096	0.00226731	0.0281147	0.0250597	948/5346/51129/10580/5468/2180/2167	7
hsa04929	GnRH secretion	6/195	64/8096	0.0042486	0.050174	0.0447221	3760/23236/775/2796/10000/6696	6
hsa04020	Calcium signaling pathway	13/195	240/8096	0.00521186	0.0587519	0.052368	6262/5159/5137/23236/845/775/10345/6546/4916/2321/1812/2925/7852	13
hsa04520	Adherens junction	6/195	71/8096	0.00706756	0.0762068	0.0679262	5787/29119/10580/5797/60/2534	6
hsa00061	Fatty acid biosynthesis	3/195	18/8096	0.00859831	0.0888493	0.079195	2194/32/2180	3
hsa04072	Phospholipase D signaling pathway	9/195	148/8096	0.00935705	0.0928219	0.082736	5159/23236/183/2207/10000/8395/6850/3815/2534	9
hsa05165	Human papillomavirus infection	15/195	331/8096	0.0136851	0.130535	0.116351	3908/5159/7450/8516/1293/3106/10000/3696/4854/3909/2335/3371/3516/6696/84441	15
hsa04931	Insulin resistance	7/195	108/8096	0.0152247	0.139842	0.124647	948/183/10000/32/9945/51085/51422	7
hsa04614	Renin-angiotensin system	3/195	23/8096	0.0170894	0.151363	0.134917	183/2028/1359	3
hsa04975	Fat digestion and absorption	4/195	43/8096	0.0193651	0.165605	0.14761	948/5322/5320/84649	4
hsa05032	Morphine addiction	6/195	91/8096	0.0222128	0.180253	0.160667	5137/3760/5140/1812/2561/5144	6
hsa02010	ABC transporters	4/195	45/8096	0.0225316	0.180253	0.160667	10060/23460/10351/10350	4
hsa04714	Thermogenesis	11/195	232/8096	0.0243586	0.187649	0.167259	4878/5592/56901/5346/5468/57104/2180/63976/60/51422/57492	11
hsa04920	Adipocytokine signaling pathway	5/195	69/8096	0.0249694	0.187649	0.167259	948/10000/32/2180/51422	5
hsa04919	Thyroid hormone signaling pathway	7/195	121/8096	0.0266261	0.194214	0.173111	4624/4625/23236/10000/4854/60/23389	7
hsa04713	Circadian entrainment	6/195	97/8096	0.029294	0.207569	0.185015	6262/5592/3760/23236/775/2977	6
hsa04972	Pancreatic secretion	6/195	102/8096	0.0362199	0.249515	0.222403	6262/5322/23236/5320/3778/1359	6
hsa05100	Bacterial invasion of epithelial cells	5/195	77/8096	0.0377034	0.252715	0.225255	29119/9844/79658/2335/60	5
hsa04151	PI3K-Akt signaling pathway	14/195	354/8096	0.0464041	0.302848	0.269941	3908/5159/7450/8516/1293/2321/10000/3696/6850/3909/2335/3371/3815/6696	14
hsa04530	Tight junction	8/195	169/8096	0.0513089	0.326272	0.29082	4633/10686/4629/7122/60/51422/10398/10627	8
hsa04911	Insulin secretion	5/195	86/8096	0.0560633	0.347593	0.309824	6262/23236/775/3778/27345	5
hsa00561	Glycerolipid metabolism	4/195	61/8096	0.0588624	0.350286	0.312224	57678/57104/84649/80339	4
hsa05205	Proteoglycans in cancer	9/195	205/8096	0.0593243	0.350286	0.312224	1634/6385/10000/1655/7078/4660/2335/60/4060	9
hsa04540	Gap junction	5/195	88/8096	0.060735	0.350286	0.312224	5592/5159/23236/2977/1812	5
hsa04015	Rap1 signaling pathway	9/195	210/8096	0.0669435	0.36609	0.326311	5159/23236/375189/2321/3397/10000/8631/3815/60	9
hsa04152	AMPK signaling pathway	6/195	120/8096	0.0693963	0.36609	0.326311	948/2194/10000/32/5468/51422	6
hsa04658	Th1 and Th2 cell differentiation	5/195	92/8096	0.0707228	0.36609	0.326311	4854/919/3516/6775/84441	5
hsa04927	Cortisol synthesis and secretion	4/195	65/8096	0.0710185	0.36609	0.326311	23236/775/183/5087	4
hsa04360	Axon guidance	8/195	182/8096	0.072579	0.36609	0.326311	6586/3983/9353/8829/7852/10398/2534/10627	8
hsa04970	Salivary secretion	5/195	93/8096	0.0733531	0.36609	0.326311	5592/23236/2977/1471/3778	5
hsa05131	Shigellosis	10/195	247/8096	0.0748313	0.36609	0.326311	58498/4633/23236/375189/10000/9844/6352/60/10398/10627	10
hsa04216	Ferroptosis	3/195	41/8096	0.0752847	0.36609	0.326311	2512/6303/2180	3
hsa04664	Fc epsilon RI signaling pathway	4/195	68/8096	0.0809134	0.385895	0.343964	2207/10000/6850/2534	4
hsa04666	Fc gamma R-mediated phagocytosis	5/195	97/8096	0.0844015	0.394935	0.352022	5788/2934/10000/8395/6850	5
hsa05230	Central carbon metabolism in cancer	4/195	70/8096	0.0878696	0.398076	0.354822	5159/4916/10000/3815	4
hsa04380	Osteoclast differentiation	6/195	128/8096	0.0883917	0.398076	0.354822	2274/10000/7305/5468/6850/2534	6
hsa00770	Pantothenate and CoA biosynthesis	2/195	21/8096	0.0898882	0.398076	0.354822	1806/339896	2
hsa04933	AGE-RAGE signaling pathway in diabetic complications	5/195	100/8096	0.0932326	0.405644	0.361567	23236/183/10000/2335/50507	5
hsa04650	Natural killer cell mediated cytotoxicity	6/195	131/8096	0.0961817	0.41126	0.366573	3106/2207/7305/6850/919/2534	6
hsa04974	Protein digestion and absorption	5/195	103/8096	0.10252	0.43093	0.384105	1293/6546/8645/1359/1306	5
hsa04660	T cell receptor signaling pathway	5/195	104/8096	0.105714	0.436953	0.389474	5788/10000/919/3702/2534	5
hsa04928	Parathyroid hormone synthesis, secretion and action	5/195	106/8096	0.11225	0.451294	0.402257	23236/4208/11214/5745/5144	5
hsa04910	Insulin signaling pathway	6/195	137/8096	0.112824	0.451294	0.402257	2194/10000/32/10580/5140/51422	6
hsa04922	Glucagon signaling pathway	5/195	107/8096	0.11559	0.453106	0.403872	23236/10000/32/5140/51422	5
hsa05418	Fluid shear stress and atherosclerosis	6/195	139/8096	0.118678	0.453106	0.403872	6385/4257/5175/10000/4208/60	6
hsa05144	Malaria	3/195	50/8096	0.118758	0.453106	0.403872	948/5175/2532	3
hsa00592	alpha-Linolenic acid metabolism	2/195	25/8096	0.120758	0.453757	0.404452	5322/5320	2
hsa00983	Drug metabolism - other enzymes	4/195	80/8096	0.126689	0.468939	0.417984	4257/1548/7083/1806	4
hsa04961	Endocrine and other factor-regulated calcium reabsorption	3/195	53/8096	0.134931	0.490961	0.437613	23236/6546/5745	3
hsa04725	Cholinergic synapse	5/195	113/8096	0.136598	0.490961	0.437613	3760/23236/775/10000/2534	5
hsa05132	Salmonella infection	9/195	249/8096	0.146677	0.519655	0.46319	58498/4633/5788/375189/10000/9844/60/10398/10627	9
hsa04742	Taste transduction	4/195	86/8096	0.152893	0.529643	0.472092	5137/23236/775/8645	4
hsa00591	Linoleic acid metabolism	2/195	29/8096	0.153767	0.529643	0.472092	5322/5320	2
hsa04024	cAMP signaling pathway	8/195	219/8096	0.158374	0.537009	0.478658	4878/6262/775/10000/5140/1812/5144/10398	8
hsa04145	Phagosome	6/195	152/8096	0.160237	0.537009	0.478658	948/3106/4481/4360/11151/60	6
hsa04330	Notch signaling pathway	3/195	59/8096	0.169328	0.550284	0.490491	4854/3516/84441	3
hsa00410	beta-Alanine metabolism	2/195	31/8096	0.170864	0.550284	0.490491	1806/339896	2
hsa04710	Circadian rhythm	2/195	31/8096	0.170864	0.550284	0.490491	6095/51422	2
hsa04730	Long-term depression	3/195	60/8096	0.175292	0.550284	0.490491	5592/23236/2977	3
hsa04978	Mineral absorption	3/195	60/8096	0.175292	0.550284	0.490491	2512/6546/4502	3
hsa05222	Small cell lung cancer	4/195	92/8096	0.180949	0.555135	0.494815	3908/10000/3909/2335	4
hsa00590	Arachidonic acid metabolism	3/195	61/8096	0.181314	0.555135	0.494815	5322/6916/5320	3
hsa04350	TGF-beta signaling pathway	4/195	94/8096	0.190663	0.576639	0.513982	1634/3397/2200/4052	4
hsa00564	Glycerophospholipid metabolism	4/195	98/8096	0.210565	0.619301	0.552008	5322/57678/2819/5320	4
hsa04925	Aldosterone synthesis and secretion	4/195	98/8096	0.210565	0.619301	0.552008	4878/23236/775/183	4
hsa04728	Dopaminergic synapse	5/195	132/8096	0.212679	0.619301	0.552008	3760/23236/775/10000/1812	5
hsa00512	Mucin type O-glycan biosynthesis	2/195	36/8096	0.214758	0.619301	0.552008	256435/64409	2
hsa05415	Diabetic cardiomyopathy	7/195	203/8096	0.217795	0.620842	0.553382	6262/948/23236/56901/183/10000/9945	7
hsa05143	African trypanosomiasis	2/195	37/8096	0.223671	0.630345	0.561852	4878/23236	2
hsa05142	Chagas disease	4/195	102/8096	0.231027	0.634462	0.565522	23236/10000/919/6352	4
hsa05146	Amoebiasis	4/195	102/8096	0.231027	0.634462	0.565522	3908/23236/3909/2335	4
hsa05135	Yersinia infection	5/195	137/8096	0.234649	0.634462	0.565522	10000/8395/9844/2335/60	5
hsa00430	Taurine and hypotaurine metabolism	1/195	11/8096	0.235365	0.634462	0.565522	339896	1
hsa00982	Drug metabolism - cytochrome P450	3/195	72/8096	0.250598	0.66826	0.595648	4257/1548/125	3
hsa01524	Platinum drug resistance	3/195	73/8096	0.257102	0.678312	0.604607	4257/10000/7153	3
hsa00071	Fatty acid degradation	2/195	43/8096	0.277525	0.716938	0.639037	2180/125	2
hsa04940	Type I diabetes mellitus	2/195	43/8096	0.277525	0.716938	0.639037	1363/3106	2
hsa04723	Retrograde endocannabinoid signaling	5/195	148/8096	0.284978	0.723097	0.644526	3760/23236/775/56901/2561	5
hsa00980	Metabolism of xenobiotics by cytochrome P450	3/195	78/8096	0.289924	0.723097	0.644526	4257/1548/125	3
hsa04612	Antigen processing and presentation	3/195	78/8096	0.289924	0.723097	0.644526	567/3106/1508	3
hsa04724	Glutamatergic synapse	4/195	114/8096	0.29488	0.723097	0.644526	3760/23236/775/9229	4
hsa01521	EGFR tyrosine kinase inhibitor resistance	3/195	79/8096	0.296532	0.723097	0.644526	5159/10000/558	3
hsa05163	Human cytomegalovirus infection	7/195	225/8096	0.29886	0.723097	0.644526	23236/567/3106/10000/11214/6352/7852	7
hsa04726	Serotonergic synapse	4/195	115/8096	0.300319	0.723097	0.644526	3760/23236/775/2561	4
hsa00604	Glycosphingolipid biosynthesis - ganglio series	1/195	15/8096	0.30652	0.72357	0.644948	256435	1
hsa00620	Pyruvate metabolism	2/195	47/8096	0.313374	0.72357	0.644948	32/125	2
hsa04973	Carbohydrate digestion and absorption	2/195	47/8096	0.313374	0.72357	0.644948	23236/10000	2
hsa04062	Chemokine signaling pathway	6/195	192/8096	0.316816	0.72357	0.644948	23236/10000/9844/6352/3702/7852	6
hsa05202	Transcriptional misregulation in cancer	6/195	192/8096	0.316816	0.72357	0.644948	2321/4208/1655/5468/221037/5087	6
hsa04932	Non-alcoholic fatty liver disease	5/195	155/8096	0.318021	0.72357	0.644948	56901/10000/5468/51085/51422	5
hsa04071	Sphingolipid signaling pathway	4/195	119/8096	0.322181	0.726372	0.647446	23236/2207/10000/2534	4
hsa05171	Coronavirus disease - COVID-19	7/195	232/8096	0.325992	0.728343	0.649202	7450/2162/730/6850/1675/6232/8829	7
hsa00565	Ether lipid metabolism	2/195	49/8096	0.331169	0.733302	0.653623	5322/5320	2
hsa04979	Cholesterol metabolism	2/195	50/8096	0.340019	0.746237	0.665152	948/51129	2
hsa05169	Epstein-Barr virus infection	6/195	202/8096	0.359765	0.775602	0.691326	567/3106/10000/6850/919/3516	6
hsa04211	Longevity regulating pathway	3/195	89/8096	0.362782	0.775602	0.691326	10000/5468/51422	3
hsa04727	GABAergic synapse	3/195	89/8096	0.362782	0.775602	0.691326	775/2561/5334	3
hsa00230	Purine metabolism	4/195	130/8096	0.382671	0.811131	0.722995	5137/2977/5140/5144	4
hsa04912	GnRH signaling pathway	3/195	93/8096	0.3891	0.817469	0.728644	23236/775/2796	3
hsa00240	Pyrimidine metabolism	2/195	56/8096	0.392253	0.817469	0.728644	7083/1806	2
hsa05164	Influenza A	5/195	172/8096	0.399613	0.821447	0.73219	10000/6352/60/64499/7177	5
hsa01212	Fatty acid metabolism	2/195	57/8096	0.400787	0.821447	0.73219	2194/2180	2
hsa05213	Endometrial cancer	2/195	58/8096	0.409264	0.831946	0.741548	29119/10000	2
hsa04010	MAPK signaling pathway	8/195	294/8096	0.41368	0.83212	0.741703	5159/775/2321/10000/4208/3815/2122/783	8
hsa05417	Lipid and atherosclerosis	6/195	215/8096	0.41606	0.83212	0.741703	948/23236/1548/10000/5468/6352	6
hsa05231	Choline metabolism in cancer	3/195	98/8096	0.421613	0.836481	0.74559	5159/10000/8395	3
hsa05152	Tuberculosis	5/195	180/8096	0.437874	0.857438	0.76427	2207/10000/6850/4360/11151	5
hsa04213	Longevity regulating pathway - multiple species	2/195	62/8096	0.442568	0.857438	0.76427	10000/51422	2
hsa04977	Vitamin digestion and absorption	1/195	24/8096	0.443441	0.857438	0.76427	80704	1
hsa04914	Progesterone-mediated oocyte maturation	3/195	102/8096	0.447206	0.857438	0.76427	100310812/10000/5140	3
hsa00310	Lysine degradation	2/195	63/8096	0.450734	0.857438	0.76427	63976/2122	2
hsa05017	Spinocerebellar ataxia	4/195	143/8096	0.453298	0.857438	0.76427	23236/10000/6095/3516	4
hsa04620	Toll-like receptor signaling pathway	3/195	104/8096	0.459836	0.857438	0.76427	10000/6352/6696	3
hsa04625	C-type lectin receptor signaling pathway	3/195	104/8096	0.459836	0.857438	0.76427	2207/10000/6850	3
hsa05321	Inflammatory bowel disease	2/195	65/8096	0.46686	0.85811	0.764869	6095/6775	2
hsa05206	MicroRNAs in cancer	8/195	310/8096	0.472584	0.85811	0.764869	5159/9839/23414/7078/7168/4854/3371/27086	8
hsa04720	Long-term potentiation	2/195	67/8096	0.482705	0.85811	0.764869	23236/775	2
hsa05221	Acute myeloid leukemia	2/195	67/8096	0.482705	0.85811	0.764869	10000/3815	2
hsa04613	Neutrophil extracellular trap formation	5/195	190/8096	0.48489	0.85811	0.764869	7450/23236/10000/6850/60	5
hsa04014	Ras signaling pathway	6/195	232/8096	0.488719	0.85811	0.764869	5159/5322/2321/10000/5320/3815	6
hsa00830	Retinol metabolism	2/195	68/8096	0.490518	0.85811	0.764869	1548/125	2
hsa04066	HIF-1 signaling pathway	3/195	109/8096	0.490853	0.85811	0.764869	4878/2321/10000	3
hsa00650	Butanoate metabolism	1/195	28/8096	0.495313	0.85811	0.764869	6296	1
hsa05031	Amphetamine addiction	2/195	69/8096	0.498258	0.85811	0.764869	775/1812	2
hsa05204	Chemical carcinogenesis - DNA adducts	2/195	69/8096	0.498258	0.85811	0.764869	4257/1548	2
hsa04392	Hippo signaling pathway - multiple species	1/195	29/8096	0.507511	0.864678	0.770724	23286	1
hsa05145	Toxoplasmosis	3/195	112/8096	0.509045	0.864678	0.770724	3908/10000/3909	3
hsa04934	Cushing syndrome	4/195	155/8096	0.516075	0.866314	0.772181	23236/775/183/5087	4
hsa05130	Pathogenic Escherichia coli infection	5/195	197/8096	0.516994	0.866314	0.772181	10686/4629/7122/60/2534	5
hsa05218	Melanoma	2/195	72/8096	0.521022	0.866424	0.77228	5159/10000	2
hsa04390	Hippo signaling pathway	4/195	157/8096	0.526224	0.866424	0.77228	29119/3397/23286/60	4
hsa00562	Inositol phosphate metabolism	2/195	73/8096	0.528457	0.866424	0.77228	23236/8395	2
hsa05310	Asthma	1/195	31/8096	0.531034	0.866424	0.77228	2207	1
hsa00640	Propanoate metabolism	1/195	32/8096	0.542373	0.869247	0.774795	32	1
hsa05214	Glioma	2/195	75/8096	0.543091	0.869247	0.774795	5159/10000	2
hsa04935	Growth hormone synthesis, secretion and action	3/195	119/8096	0.55013	0.869247	0.774795	23236/775/10000	3
hsa04971	Gastric acid secretion	2/195	76/8096	0.550289	0.869247	0.774795	23236/60	2
hsa05220	Chronic myeloid leukemia	2/195	76/8096	0.550289	0.869247	0.774795	10000/2122	2
hsa05225	Hepatocellular carcinoma	4/195	168/8096	0.580112	0.89872	0.801066	4257/10000/60/57492	4
hsa05170	Human immunodeficiency virus 1 infection	5/195	212/8096	0.582759	0.89872	0.801066	567/3106/10000/919/7852	5
hsa00350	Tyrosine metabolism	1/195	36/8096	0.585065	0.89872	0.801066	125	1
hsa04662	B cell receptor signaling pathway	2/195	82/8096	0.591799	0.89872	0.801066	10000/6850	2
hsa00250	Alanine, aspartate and glutamate metabolism	1/195	37/8096	0.595104	0.89872	0.801066	9945	1
hsa04960	Aldosterone-regulated sodium reabsorption	1/195	37/8096	0.595104	0.89872	0.801066	9351	1
hsa05216	Thyroid cancer	1/195	37/8096	0.595104	0.89872	0.801066	5468	1
hsa05330	Allograft rejection	1/195	38/8096	0.604901	0.89872	0.801066	3106	1
hsa05340	Primary immunodeficiency	1/195	38/8096	0.604901	0.89872	0.801066	5788	1
hsa04926	Relaxin signaling pathway	3/195	129/8096	0.605186	0.89872	0.801066	59/23236/10000	3
hsa05033	Nicotine addiction	1/195	40/8096	0.623793	0.916161	0.816612	2561	1
hsa03440	Homologous recombination	1/195	41/8096	0.6329	0.916161	0.816612	83990	1
hsa05219	Bladder cancer	1/195	41/8096	0.6329	0.916161	0.816612	7380	1
hsa05235	PD-L1 expression and PD-1 checkpoint pathway in cancer	2/195	89/8096	0.636557	0.916161	0.816612	10000/919	2
hsa04210	Apoptosis	3/195	136/8096	0.640996	0.916161	0.816612	1508/10000/60	3
hsa05332	Graft-versus-host disease	1/195	42/8096	0.641787	0.916161	0.816612	3106	1
hsa05020	Prion disease	6/195	273/8096	0.648428	0.916161	0.816612	6262/775/56901/730/6352/2534	6
hsa04915	Estrogen signaling pathway	3/195	138/8096	0.650802	0.916161	0.816612	3760/23236/10000	3
hsa05323	Rheumatoid arthritis	2/195	93/8096	0.660368	0.916161	0.816612	2321/6352	2
hsa04550	Signaling pathways regulating pluripotency of stem cells	3/195	143/8096	0.674481	0.916161	0.816612	463/3397/10000	3
hsa04930	Type II diabetes mellitus	1/195	46/8096	0.675245	0.916161	0.816612	775	1
hsa05150	Staphylococcus aureus infection	2/195	96/8096	0.677398	0.916161	0.816612	3075/1675	2
hsa04070	Phosphatidylinositol signaling system	2/195	97/8096	0.682919	0.916161	0.816612	23236/8395	2
hsa05215	Prostate cancer	2/195	97/8096	0.682919	0.916161	0.816612	5159/10000	2
hsa00514	Other types of O-glycan biosynthesis	1/195	47/8096	0.683111	0.916161	0.816612	64409	1
hsa01522	Endocrine resistance	2/195	98/8096	0.688362	0.916161	0.816612	10000/4854	2
hsa05224	Breast cancer	3/195	147/8096	0.692564	0.916161	0.816612	10000/4854/3815	3
hsa04640	Hematopoietic cell lineage	2/195	99/8096	0.69373	0.916161	0.816612	948/3815	2
hsa00520	Amino sugar and nucleotide sugar metabolism	1/195	49/8096	0.698281	0.916161	0.816612	9945	1
hsa04672	Intestinal immune network for IgA production	1/195	49/8096	0.698281	0.916161	0.816612	7852	1
hsa05030	Cocaine addiction	1/195	49/8096	0.698281	0.916161	0.816612	1812	1
hsa04061	Viral protein interaction with cytokine and cytokine receptor	2/195	100/8096	0.699021	0.916161	0.816612	6352/7852	2
hsa04916	Melanogenesis	2/195	101/8096	0.704236	0.916161	0.816612	23236/3815	2
hsa05110	Vibrio cholerae infection	1/195	50/8096	0.705592	0.916161	0.816612	60	1
hsa00330	Arginine and proline metabolism	1/195	51/8096	0.712727	0.920606	0.820574	6303	1
hsa04080	Neuroactive ligand-receptor interaction	7/195	342/8096	0.723419	0.924597	0.824132	183/2796/3001/1812/2925/2561/5745	7
hsa05320	Autoimmune thyroid disease	1/195	53/8096	0.726485	0.924597	0.824132	3106	1
hsa05203	Viral carcinogenesis	4/195	204/8096	0.72954	0.924597	0.824132	3106/2934/6850/3516	4
hsa03460	Fanconi anemia pathway	1/195	54/8096	0.733117	0.924597	0.824132	83990	1
hsa05160	Hepatitis C	3/195	157/8096	0.734458	0.924597	0.824132	10686/10000/7122	3
hsa04659	Th17 cell differentiation	2/195	108/8096	0.738678	0.925213	0.824681	6095/919	2
hsa04630	JAK-STAT signaling pathway	3/195	162/8096	0.753666	0.935343	0.833709	5159/10000/6775	3
hsa04668	TNF signaling pathway	2/195	112/8096	0.75679	0.935343	0.833709	10000/6352	2
hsa00480	Glutathione metabolism	1/195	58/8096	0.75808	0.935343	0.833709	4257	1
hsa04370	VEGF signaling pathway	1/195	59/8096	0.763949	0.937918	0.836005	10000	1
hsa04722	Neurotrophin signaling pathway	2/195	119/8096	0.785891	0.951883	0.848452	4916/10000	2
hsa04623	Cytosolic DNA-sensing pathway	1/195	63/8096	0.786042	0.951883	0.848452	6352	1
hsa05166	Human T-cell leukemia virus 1 infection	4/195	222/8096	0.787756	0.951883	0.848452	567/3106/10000/8829	4
hsa05208	Chemical carcinogenesis - reactive oxygen species	4/195	223/8096	0.790677	0.951883	0.848452	4257/56901/10000/50507	4
hsa00010	Glycolysis / Gluconeogenesis	1/195	67/8096	0.806076	0.960392	0.856037	125	1
hsa05211	Renal cell carcinoma	1/195	69/8096	0.815382	0.960392	0.856037	10000	1
hsa04142	Lysosome	2/195	128/8096	0.8188	0.960392	0.856037	1508/6556	2
hsa04917	Prolactin signaling pathway	1/195	70/8096	0.819867	0.960392	0.856037	10000	1
hsa05120	Epithelial cell signaling in Helicobacter pylori infection	1/195	70/8096	0.819867	0.960392	0.856037	6352	1
hsa04621	NOD-like receptor signaling pathway	3/195	184/8096	0.825284	0.960392	0.856037	23236/1508/6352	3
hsa05223	Non-small cell lung cancer	1/195	72/8096	0.828514	0.960392	0.856037	10000	1
hsa04068	FoxO signaling pathway	2/195	131/8096	0.828725	0.960392	0.856037	10000/51422	2
hsa04918	Thyroid hormone synthesis	1/195	75/8096	0.840717	0.96931	0.863986	23236	1
hsa05212	Pancreatic cancer	1/195	76/8096	0.844589	0.96931	0.863986	10000	1
hsa05167	Kaposi sarcoma-associated herpesvirus infection	3/195	194/8096	0.851503	0.96931	0.863986	3106/10000/6850	3
hsa04721	Synaptic vesicle cycle	1/195	78/8096	0.852055	0.96931	0.863986	594855	1
hsa04140	Autophagy - animal	2/195	141/8096	0.85838	0.971726	0.866139	1508/10000	2
hsa04144	Endocytosis	4/195	252/8096	0.862231	0.971726	0.866139	84440/3106/8395/7852	4
hsa04146	Peroxisome	1/195	82/8096	0.865933	0.971726	0.866139	2180	1
hsa04012	ErbB signaling pathway	1/195	85/8096	0.875485	0.972799	0.867096	10000	1
hsa05210	Colorectal cancer	1/195	86/8096	0.878516	0.972799	0.867096	10000	1
hsa05226	Gastric cancer	2/195	149/8096	0.878657	0.972799	0.867096	29119/10000	2
hsa05207	Chemical carcinogenesis - receptor activation	3/195	212/8096	0.890177	0.979234	0.872832	4257/775/10000	3
hsa04218	Cellular senescence	2/195	156/8096	0.894176	0.979234	0.872832	3106/10000	2
hsa04217	Necroptosis	2/195	159/8096	0.900247	0.979234	0.872832	2512/6775	2
hsa04657	IL-17 signaling pathway	1/195	94/8096	0.900263	0.979234	0.872832	6280	1
hsa05161	Hepatitis B	2/195	162/8096	0.905994	0.980826	0.874251	10000/6775	2
hsa04750	Inflammatory mediator regulation of TRP channels	1/195	98/8096	0.909637	0.980826	0.874251	23236	1
hsa04064	NF-kappa B signaling pathway	1/195	104/8096	0.92208	0.989939	0.882373	6850	1
hsa05012	Parkinson disease	3/195	266/8096	0.958094	0.994837	0.886739	56901/2861/1812	3
hsa05010	Alzheimer disease	5/195	384/8096	0.958289	0.994837	0.886739	23236/775/56901/10000/50507	5
hsa04114	Oocyte meiosis	1/195	131/8096	0.96005	0.994837	0.886739	100310812	1
hsa00190	Oxidative phosphorylation	1/195	134/8096	0.962913	0.994837	0.886739	56901	1
hsa05322	Systemic lupus erythematosus	1/195	136/8096	0.964708	0.994837	0.886739	730	1
hsa05162	Measles	1/195	139/8096	0.967239	0.994837	0.886739	10000	1
hsa03040	Spliceosome	1/195	147/8096	0.973139	0.994837	0.886739	1655	1
hsa04060	Cytokine-cytokine receptor interaction	3/195	295/8096	0.975752	0.994837	0.886739	6352/943/7852	3
hsa05022	Pathways of neurodegeneration - multiple diseases	6/195	476/8096	0.976163	0.994837	0.886739	6262/23236/775/56901/2861/50507	6
hsa04150	mTOR signaling pathway	1/195	155/8096	0.977982	0.994837	0.886739	10000	1
hsa03010	Ribosome	1/195	158/8096	0.979564	0.994837	0.886739	6232	1
hsa05016	Huntington disease	3/195	306/8096	0.980387	0.994837	0.886739	23236/56901/5468	3
hsa05168	Herpes simplex virus 1 infection	6/195	497/8096	0.982984	0.994837	0.886739	567/3106/10000/6850/6352/65243	6
hsa04310	Wnt signaling pathway	1/195	166/8096	0.983253	0.994837	0.886739	23236	1
hsa05034	Alcoholism	1/195	187/8096	0.990079	0.994837	0.886739	1812	1
hsa05014	Amyotrophic lateral sclerosis	3/195	365/8096	0.993942	0.994837	0.886739	375189/56901/60	3
hsa04740	Olfactory transduction	4/195	441/8096	0.994837	0.994837	0.886739	5592/5137/57101/6546	4
