# Supplementary material for: Predicting Heart Cell Types by Using Transcriptome Profiles and a Machine Learning Method
Source: Life (Basel). 2022 Jan 31;12(2):228. doi: 10.3390/life12020228 (PMC8877019; doi:10.3390/life12020228)
Supplement: Supplementary file 1 [file life-12-00228-s001.zip › Table S1.xlsx]

## Sheet: lightgbm_order_Heart_new
Rank	Features
1	LINC02019
2	CAMSAP3
3	AC128685.1
4	AL139125.1
5	AL024508.2
6	AL121772.1
7	LINC02346
8	GLB1L3
9	C22orf15
10	UPK3A
11	LAMA2
12	NPPA
13	LINC01958
14	LMNTD2
15	AC131009.2
16	DLC1
17	AC020978.5
18	RYR2
19	LDB2
20	SPARCL1
21	PRKG1
22	AC105446.1
23	C10orf67
24	MYL7
25	MALAT1
26	AC010536.1
27	LINC01139
28	CDH19
29	AL583856.2
30	SERPIND1
31	AC002064.1
32	CD36
33	ANXA9
34	ABCC9
35	TTN
36	ST6GALNAC3
37	FHL2
38	PDGFRB
39	NRXN1
40	MYL2
41	CDK20
42	AC007638.2
43	AC006288.1
44	DCN
45	TAGLN
46	CALD1
47	EBF1
48	AC011625.1
49	ABCA6
50	RGS5
51	EMCN
52	SDC4
53	ACTA2
54	NEGR1
55	NEAT1
56	PLA2G5
57	PCDH7
58	KCTD14
59	CARMN
60	AC019117.1
61	LINC01640
62	PTPRC
63	PAM
64	MYL4
65	ZFHX3
66	CR382287.2
67	HAS1
68	LINC02248
69	CLDN16
70	VWF
71	AL033384.2
72	AF131216.3
73	MGST1
74	LINC02108
75	STEAP4
76	NLGN1
77	EGFL7
78	SORBS2
79	BICC1
80	NR2F2-AS1
81	ITGA8
82	KAZN
83	UCMA
84	PTP4A3
85	MYH6
86	AP003481.1
87	TM4SF1
88	IGFBP7
89	PDE1C
90	MYH7
91	KCNJ3
92	IFI27
93	ANKRD1
94	RGS6
95	ZNF385B
96	SCEL
97	LINC01548
98	EPS8
99	CCNI2
100	BNC2
101	PLCB1
102	NRXN3
103	CASQ2
104	ABCA8
105	NFIB
106	MYH11
107	FASN
108	CACNA1C
109	PALLD
110	MYBPC3
111	CD163
112	CADM2
113	PTPRB
114	SLIT3
115	MESP1
116	FTL
117	AL358334.2
118	SAT1
119	PTPRG
120	F13A1
121	ADAMTS9
122	AC092666.1
123	PKHD1L1
124	PFN4
125	NDUFA4L2
126	GALNT17
127	B2M
128	AGT
129	AC245014.3
130	AC133565.1
131	ZBTB20
132	IFITM3
133	TRDN
134	PPFIBP2
135	GUCY1A2
136	CYP2A6
137	ANO2
138	AC025263.2
139	CTNNA3
140	AC011483.1
141	TMSB10
142	GPAM
143	COL6A3
144	SLC8A1
145	EGFLAM
146	DOCK8
147	SGO2
148	IKZF1
149	GPM6B
150	AL606537.1
151	PLIN1
152	LINC01832
153	CST3
154	CPE
155	ZEB2
156	RAB11FIP4
157	FTX
158	C15orf41
159	BRIP1
160	AL669831.2
161	TPM2
162	SPDYE2B
163	NTRK3
164	HLA-B
165	GSN
166	FCER1G
167	BSPH1
168	ADGRB3
169	SPTBN1
170	PLXDC2
171	PECAM1
172	FRMD3
173	CCDC157
174	AC046195.2
175	FLT1
176	CTSB
177	ACKR1
178	VCAN
179	TFPI
180	NTM
181	NEXN
182	IPO9-AS1
183	DIAPH3
184	CHL1
185	ANGPTL4
186	SLC19A3
187	MS4A6A
188	ID1
189	GNRH1
190	CARMIL1
191	AL390729.1
192	AKT3
193	MT-CO1
194	LRMDA
195	LPP
196	FGF12
197	CLDN5
198	AL358933.1
199	ACACB
200	TYROBP
201	SLC35F1
202	RORA
203	NKG7
204	MLIP
205	MEF2C
206	KCNJ8
207	DDX5
208	CEACAM8
209	C7
210	AC036214.1
211	AC022034.2
212	TACC1
213	PIP5K1B
214	PARP8
215	LINC02451
216	LINC00221
217	FRMD4B
218	ARHGAP15
219	TCEAL2
220	SORBS1
221	S100A9
222	RBM47
223	PPARG
224	PDZD2
225	FBXL7
226	ACTC1
227	AC100803.3
228	AC022966.1
229	AC007610.1
230	ZFPM2
231	SKAP1
232	S100B
233	PTPRM
234	PNPLA2
235	PDLIM5
236	MSR1
237	LINC02240
238	BTNL9
239	AC008738.2
240	XKR4
241	TIMP3
242	TBXAS1
243	RAMP3
244	PRSS16
245	N4BP2L2
246	KCNAB1
247	ITGB8
248	CLSPN
249	CFH
250	AL353803.1
251	AL138828.1
252	AKAP6
253	TPM1
254	SLC24A3
255	SLC16A12
256	POLQ
257	LINC02015
258	GPD1
259	ELMO1
260	ARHGAP10
261	AKAP13
262	ABLIM1
263	WWC1
264	SYK
265	PDE3B
266	MBNL1
267	LINC02120
268	GRIP1
269	CD69
270	ACSL1
271	AC092155.1
272	TSHZ2
273	TOP2A
274	TBX20
275	SON
276	SCN7A
277	S100A4
278	RERE
279	RBMS1
280	RABGAP1L
281	PLA2G2A
282	NPIPA2
283	LHFPL6
284	LEMD1
285	GFPT2
286	FMN1
287	DGAT2
288	CPLX3
289	AXL
290	AL162425.1
291	AC104116.1
292	AC005394.1
293	TK1
294	SYNPR
295	SYNE2
296	PRDM16
297	MYO18B
298	MAST4
299	LINC00598
300	KCNMA1
301	HIF3A
302	DMD
303	CHI3L1
304	AL035250.1
305	AC245297.3
306	SLC9A3R2
307	RERGL
308	PDE4DIP
309	NOTCH3
310	MEIS2
311	ITLN1
312	IGKC
313	FAM177B
314	ARHGAP24
315	AP000790.4
316	AC073359.2
317	ABI3BP
318	ZFAND3
319	VGF
320	TRDN-AS1
321	SOX5
322	SLIT2
323	SLC38A11
324	SLC11A1
325	SAMSN1
326	RBMS3-AS3
327	PPP1R12B
328	MLXIPL
329	LINC01460
330	LGI4
331	LAMA3
332	KCNMB4
333	JMJD1C
334	GZMA
335	FN1
336	FBN1
337	CMYA5
338	CD247
339	CCL5
340	C6orf132
341	AL157882.1
342	ACSM3
343	AC015908.2
344	AC012409.2
345	TNC
346	RBPJ
347	PLP1
348	PCLAF
349	MFGE8
350	LINC02540
351	KCNT2
352	KCNK5
353	GPR37
354	FNDC3B
355	ENPEP
356	DRD1
357	CRISPLD2
358	CPA3
359	CFD
360	C9orf135
361	AC103563.7
362	AC092916.1
363	AC024361.2
364	AC016831.7
365	ABCA9
366	VPS13D
367	TNFRSF8
368	TMEM212-AS1
369	SLITRK6
370	SAA1
371	RPS27
372	RBM20
373	RASSF7
374	PRTN3
375	PNISR
376	NAV1
377	MRC1
378	MELK
379	LTBP1
380	KIT
381	ITK
382	GRPR
383	GABRB2
384	ECHDC2
385	DPYD
386	DLGAP1
387	CCDC80
388	AUTS2
389	SYNE1
390	SRGN
391	SPP1
392	SLITRK2
393	RNF149
394	PTH1R
395	PLCL1
396	PITPNC1
397	NRP1
398	NOX4
399	NFIA
400	MYOM1
401	MMRN1
402	MGP
403	MECOM
404	LINGO1
405	LINC02005
406	G0S2
407	FAM222A
408	DSTN
409	CXCR4
410	CORO1A
411	CELF2
412	CD53
413	CADPS
414	C3orf79
415	ADAMTS4
416	ACTB
417	AC011365.2
418	ZFP69B
419	TPSB2
420	TPSAB1
421	TNRC6B
422	TCF4
423	TBX5
424	STAT4
425	SLMAP
426	RNF207
427	PRKAG2
428	PID1
429	PDE4D
430	PBX1
431	NPAP1
432	MYL9
433	MT2A
434	MED13L
435	MAML2
436	LMOD1
437	LIPE-AS1
438	LINC01568
439	L3MBTL4
440	GADL1
441	FYN
442	FOXP1
443	FABP4
444	COL15A1
445	CDC42BPA
446	CACNB2
447	ARID1B
448	ARHGAP29
449	AP5S1
450	AL109920.1
451	AL021877.2
452	ADH1B
453	ADGRF5
454	AC024559.2
455	AC017100.1
456	AC003070.2
457	ZNF638
458	VSIG4
459	SNHG9
460	SHISA9
461	SGCD
462	RSRP1
463	RBPMS
464	PNPLA3
465	PHLDB2
466	NR2F1
467	NKAIN3
468	MYL12A
469	MACF1
470	LUM
471	LRP4
472	KLHDC7A
473	IMMP2L
474	ID2
475	HSPB7
476	HP
477	GNLY
478	FTH1
479	FKBP5
480	FHOD3
481	FAM129A
482	DES
483	CYTIP
484	CPM
485	CFAP97D1
486	CEBPB
487	CAV1
488	C15orf62
489	ARHGAP26
490	AP005901.2
491	AOAH
492	AFF3
493	AC007032.1
494	AC003986.2
495	ZBTB7C
496	WSB1
497	UTRN
498	USP34
499	TXNIP
500	TNNT2
501	TNNI3
502	TMEM125
503	THRSP
504	THBS4
505	TBX2
506	SRRM1
507	SOX10
508	SLC8A1-AS1
509	SETD5
510	SBF2
511	RCAN2
512	RBFOX1
513	PLEKHA5
514	NCOA1
515	NAMPT
516	MYPN
517	MYOM3
518	MT-CO3
519	LST1
520	LRRFIP2
521	LCP1
522	LBH
523	KIAA1217
524	IQGAP2
525	IL32
526	GLIS3
527	FRMD5
528	EXOC6B
529	EPB41L2
530	EIF4G3
531	DTNA
532	DCLK1
533	CHD9
534	CARD11
535	AP001010.1
536	ANK3
537	AIF1
538	ADIPOQ
539	ADGRL4
540	ADAMTSL3
541	AC006974.1
542	THEMIS
543	TCAP
544	SVIL
545	STAG1
546	SERPINF1
547	RPL3
548	RPL18A
549	QKI
550	OR2M4
551	NEBL
552	MS4A1
553	MIR99AHG
554	MIR4435-2HG
555	MEF2A
556	ME1
557	LYZ
558	LRRFIP1
559	LPAR1
560	LINC02012
561	LDB3
562	KRT19
563	KIRREL3
564	ITM2B
565	ISG15
566	IGHM
567	ID3
568	HELLS
569	GGT5
570	GAS7
571	ENG
572	EHBP1
573	DTL
574	DISC1
575	CYYR1
576	CENPK
577	CDK1
578	CDH2
579	CAMK2D
580	APBB2
581	ANKRD44
582	ALOX5
583	ACTN2
584	ACTG1
585	ACOT11
586	AC096772.1
587	AC027288.3
588	AC009264.1
589	ZWINT
590	ZMYM4
591	VPS13B
592	VMP1
593	UBE4B
594	TMSB4X
595	TIMP1
596	TENM3
597	STK4
598	SMPD3
599	SLC39A8
600	SLC22A3
601	SH3D19
602	SCNN1A
603	SCD
604	SAMHD1
605	RNPC3
606	RASAL2
607	PRKN
608	PATJ
609	NOVA1
610	NDUFA4
611	NCKAP5
612	NCAM2
613	NBEAL1
614	MTMR8
615	MRPL23-AS1
616	MKLN1
617	MCAM
618	2021-03-01
619	LINC02256
620	KIF1B
621	INPP5D
622	IL7R
623	IL1RAPL1
624	HOOK2
625	HAMP
626	GYG2
627	GRK5
628	GNB1
629	GJA4
630	GADD45B
631	FXYD3
632	FXYD1
633	ERBB4
634	EBF2
635	DST
636	DLG2
637	CD14
638	CAPZB
639	ATXN1
640	ATAD2
641	ARID5B
642	APP
643	AL137246.2
644	ADAMTS8
645	ACTA1
646	AC022173.1
647	AC016205.1
648	AC009095.1
649	AC008250.1
650	ZNF341-AS1
651	ZEB1
652	TTC28
653	TRPM7
654	TLR2
655	TIGIT
656	THRAP3
657	TCF12
658	TANC1
659	STARD13
660	SSH2
661	SSBP2
662	SRSF4
663	SRSF3
664	SOX2
665	SIPA1L1
666	SIK3
667	SFPQ
668	SAMD4A
669	ROR1
670	RHOH
671	RBM6
672	PTEN
673	PSD3
674	PMP22
675	PGF
676	PDE7B
677	PDE3A
678	P4HTM
679	OBSCN
680	NKTR
681	NGF
682	NCAM1
683	MYBPH
684	MTUS1
685	MT-ND3
686	MT-CYB
687	MRC2
688	LINC02147
689	LINC02131
690	LIMCH1
691	KTN1
692	KNL1
693	KLK5
694	KLF6
695	IL6ST
696	HNRNPDL
697	HNRNPA2B1
698	HIGD1B
699	GOLGA4
700	GNAQ
701	FCHSD2
702	FCGR2A
703	FBLN1
704	ESRRG
705	EFNA5
706	DOCK2
707	DNAJC22
708	CXCL12
709	CLIC5
710	CLIC4
711	CD59
712	CD44
713	CBLB
714	CASZ1
715	CADPS2
716	BLOC1S1
717	BCL2
718	BCL11B
719	ATP2A2
720	AQP7
721	ANLN
722	ANKRD17
723	ANKRD12
724	ANK2
725	AL157400.1
726	AL031651.1
727	AGAP1
728	ADAMTS12
729	AC079296.1
730	AC022101.1
731	AC021491.1
732	A2M
733	ZNF536
734	WNT10A
735	VIM
736	VENTX
737	UQCRH
738	UBE2D2
739	TTN-AS1
740	TRPM8
741	TMEM72-AS1
742	TMEM132C
743	TENM2
744	SYNPO2
745	SUB1
746	SRSF11
747	SP100
748	SOD3
749	SLC25A4
750	SLC1A3
751	SLC16A6
752	SCEL-AS1
753	SAA2-SAA4
754	S100A6
755	RTN4
756	RPL11
757	RASGEF1B
758	RASD1
759	RALYL
760	PTGER3
761	PRKCB
762	PRKAA2
763	PRICKLE1
764	PRF1
765	PPP3CA
766	PPM1L
767	PLCXD3
768	PLAGL2
769	PICSAR
770	PCDH9
771	PARD3B
772	PARD3
773	MYL3
774	MUC20-OT1
775	MON2
776	MKI67
777	MGST3
778	MEG8
779	MEG3
780	LTB
781	LIPE
782	LINC01029
783	LARGE1
784	KLK11
785	JCHAIN
786	ISYNA1
787	IL18R1
788	IGF1R
789	HLA-C
790	HIVEP3
791	GPR143
792	GHR
793	GBE1
794	GALNT5
795	FRY
796	FLI1
797	FILIP1L
798	FILIP1
799	FGF10-AS1
800	FBXL17
801	FAM19A4
802	FABP5
803	EZR
804	ETS1
805	EPS15
806	EIF1
807	EGFR
808	DUSP1
809	DRP2
810	DOCK4
811	DLG1
812	CYP1A2
813	CUX1
814	CTSS
815	COL4A1
816	CHRM2
817	CGNL1
818	CFLAR
819	CERS6
820	CEBPD
821	CD96
822	CD9
823	CD74
824	CCSER1
825	CCNL2
826	CCL2
827	C4B
828	ARGLU1
829	ANXA8L1
830	AL592183.1
831	AL450344.2
832	AL135999.2
833	AC108066.1
834	AC016766.1
835	AC015722.2
836	AC007319.1
837	ABCC8
838	ZRANB2
839	ZNF705G
840	ZNF415
841	WWOX
842	UBC
843	TRIO
844	TNS1
845	TNRC6A
846	TMEM25
847	TLN2
848	TCF25
849	TBC1D5
850	SRSF5
851	SMYD3
852	SLC2A3
853	SLC16A7
854	SIPA1L2
855	SERPINA1
856	SEMA3C
857	RUNX3
858	RPS19
859	RPLP1
860	RPL41
861	RPL39
862	RPL21
863	RPL19
864	RNF150
865	RIN2
866	RHEB
867	RBMX
868	RBMS3
869	RBFOX2
870	RARRES1
871	RAF1
872	PYHIN1
873	PUM1
874	PRSS55
875	PPFIBP1
876	PLIN4
877	PHACTR1
878	PDZRN3
879	PDXDC1
880	PDPN
881	PCP4
882	NUCKS1
883	NR3C2
884	NR2F2
885	NPIPB12
886	NOTCH4
887	NKAIN2
888	NAV2-AS4
889	MZB1
890	MYMX
891	MT-ATP6
892	MST1R
893	MSRB3
894	MPC1
895	MORF4L2
896	MMP23B
897	MAP3K20
898	MAGI2
899	MAGI1
900	LUC7L3
901	LMO7
902	LINC00601
903	LINC00566
904	LINC00458
905	KANK1
906	ITSN2
907	ITPR2
908	ITGA9
909	IRF2BP2
910	IQCF2
911	INPP4B
912	HSPB1
913	HSPA12A
914	HPGDS
915	H3F3B
916	GTF2I
917	GREB1L
918	GRAMD1B
919	GPR155
920	FOXO3
921	FIGN
922	FBXO42
923	FAM110C
924	FAF1
925	FABP3
926	EYA4
927	ERBB3
928	ELF2
929	EDN1
930	DOCK5
931	DIAPH2
932	DHRS3
933	DAPK2
934	DAAM1
935	CXCL2
936	CSF1
937	COL8A1
938	CNOT10
939	CLEC18A
940	CKMT2
941	CIT
942	CDK14
943	CDH13
944	CACNA2D1
945	C11orf96
946	BSG
947	BRAF
948	ASTN2
949	ARHGAP5-AS1
950	ARHGAP18
951	ANXA5
952	ALOX15
953	AL355102.2
954	AL158068.2
955	AL133230.1
956	ACACA
957	AC139530.1
958	AC114812.2
959	AC108748.1
960	AC105219.4
961	AC100786.1
962	AC092979.1
963	AC092167.1
964	AC073111.1
965	AC055758.2
966	AC024230.1
967	AC018682.1
968	AC010745.5
969	AC010319.2
970	ABCA9-AS1
971	ZNF644
972	ZNF207
973	ZFYVE9
974	ZBTB16
975	XIRP2
976	WNK1
977	WDPCP
978	VPS8
979	VPS13C
980	USP33
981	USP15
982	UBR3
983	UBR2
984	UBE2K
985	UBE2H
986	TWISTNB
987	TTC17
988	TRPS1
989	TRAPPC9
990	TRAPPC8
991	TNNC1
992	TMPRSS3
993	TMEM178B
994	TMA7
995	TINAGL1
996	THUMPD3-AS1
997	THSD4
998	TC2N
999	TBL1XR1
1000	TAF15
1001	SYN3
1002	STK3
1003	ST6GALNAC5
1004	ST3GAL6
1005	SREBF1
1006	SPSB3
1007	SPEN
1008	SPDYE2
1009	SPCS1
1010	SLC9B2
1011	SH3GLB1
1012	SGPP2
1013	SDK1
1014	SCPEP1
1015	SCMH1
1016	SCAF11
1017	SAMD3
1018	SALL2
1019	S100A11
1020	RSBN1L
1021	RPS27A
1022	RPS18
1023	RPL8
1024	RPL7A
1025	RPL10
1026	RNASE1
1027	RBL2
1028	RANBP3L
1029	RALGPS2
1030	RAB2A
1031	RAB1A
1032	RAB11A
1033	PXDNL
1034	PTMA
1035	PTGIR
1036	PTGES3
1037	PSMB7
1038	PROS1
1039	PRKCH
1040	PRKAR2B
1041	PRG4
1042	PRDM2
1043	PPP1R42
1044	PPP1R2
1045	POU2F1
1046	PLEKHG1
1047	PLCL2
1048	PLCB4
1049	PKP2
1050	PIK3R5
1051	PIK3R1
1052	PICALM
1053	PFN1
1054	PFKFB2
1055	PEX14
1056	PER3
1057	PDCD6IP
1058	PCM1
1059	PCED1B
1060	PBRM1
1061	PANCR
1062	PALMD
1063	OTOGL
1064	OAZ2
1065	NT5C
1066	NSD1
1067	NPAS2
1068	NNAT
1069	NIPBL
1070	NFKBIZ
1071	NFIC
1072	NFAT5
1073	NDUFS2
1074	NDRG2
1075	NAALADL2
1076	MYOM2
1077	MYO1F
1078	MYL6
1079	MYBL2
1080	MTMR7
1081	MT-ND1
1082	MT-CO2
1083	MSI2
1084	MRPL20
1085	MITF
1086	MFSD2A
1087	METTL15
1088	MCTP1
1089	MCM10
1090	MB
1091	MAST2
1092	MARCKS
1093	MAP4
1094	MAP1B
1095	LY6E
1096	LRRC2
1097	LPIN1
1098	LINC02023
1099	LINC01830
1100	LINC01638
1101	LINC01612
1102	LINC01389
1103	LINC01239
1104	LINC01117
1105	LEP
1106	LCK
1107	LAMC1
1108	LAMB1
1109	KLHL24
1110	KIAA1614
1111	KIAA1211L
1112	KALRN
1113	ITGB1
1114	ITGA7
1115	ITGA1
1116	ITFG1
1117	IRAK3
1118	IL1A
1119	IGF1
1120	IFI16
1121	IDO1
1122	HSPG2
1123	HNRNPH1
1124	HLTF-AS1
1125	HLA-E
1126	HLA-A
1127	HILPDA
1128	HES4
1129	HDAC4
1130	GUK1
1131	GPC6
1132	GPATCH8
1133	GNG11
1134	GMDS-DT
1135	GALNT18
1136	FYB2
1137	FRMD4A
1138	FPR1
1139	FOXN3
1140	FOXJ3
1141	FCRL5
1142	FBXW7
1143	FARS2
1144	FAM49B
1145	FAM184A
1146	EXT1
1147	EVI5
1148	ERC1
1149	EPS15L1
1150	ENO1
1151	ELOVL6
1152	EIF5B
1153	EIF4A2
1154	EIF3K
1155	EFNB3
1156	EDA
1157	DUSP2
1158	DPY19L2
1159	DDX60L
1160	DDX17
1161	DCAF6
1162	DANT2
1163	CSGALNACT1
1164	CSDC2
1165	CRYAB
1166	CRLF3
1167	CPEB4
1168	CPEB3
1169	COX7B
1170	COMMD1
1171	COL5A2
1172	COL4A2
1173	COL1A2
1174	CLMP
1175	CLASP1
1176	CIRBP
1177	CHPT1
1178	CFL1
1179	CEP135
1180	CENPM
1181	CECR2
1182	CD63
1183	CD2
1184	CCSER2
1185	CCDC88B
1186	CAPZA1
1187	CAMTA1
1188	CALM2
1189	CALCRL
1190	C9orf3
1191	BUB1B
1192	BRCA1
1193	BPTF
1194	BMPR2
1195	BMP2K
1196	BIRC6
1197	BEX3
1198	BCDIN3D
1199	BAZ2B
1200	B4GALNT3
1201	ATP8B4
1202	ATP5MC3
1203	ASH1L
1204	ASAP2
1205	ASAP1
1206	ARPC1A
1207	APPL1
1208	AP002856.2
1209	AP000350.4
1210	ANXA2
1211	ANGPTL2
1212	ALDH1A1
1213	AL391497.1
1214	AL139220.2
1215	AL079307.2
1216	AL021920.3
1217	ADGRL3
1218	ADCY5
1219	ADAMTS9-AS2
1220	ADAMTS1
1221	ACAT1
1222	ACADVL
1223	AC139491.7
1224	AC107068.2
1225	AC090922.1
1226	AC090673.1
1227	AC087463.1
1228	AC087392.1
1229	AC084026.2
1230	AC025627.1
1231	AC016382.1
1232	AC012313.2
1233	AC008945.1
1234	AC008056.1
1235	AC007952.3
1236	AC007529.2
1237	AC006130.1
1238	AAMP
1239	AAK1
1240	ZNF676
1241	ZNF609
1242	ZNF431
1243	ZHX2
1244	ZFP36L1
1245	ZFP36
1246	ZFAND6
1247	ZBTB20-AS5
1248	YTHDF2
1249	XPR1
1250	WWP1
1251	WWC3
1252	WTIP
1253	WNK2
1254	WDSUB1
1255	WDR47
1256	WDFY4
1257	WDFY3
1258	WASF2
1259	WAC
1260	VAPA
1261	UPK3B
1262	UGP2
1263	UBXN4
1264	UBE2E2
1265	U73166.1
1266	TXNRD1
1267	TUT4
1268	TUFM
1269	TTC38
1270	TSPAN14
1271	TOP1
1272	TNS2
1273	TNFAIP8
1274	TMTC1
1275	TMEM71
1276	TMEM221
1277	TMEM176B
1278	TMEM165
1279	TMEM161B-AS1
1280	TMEM135
1281	TMEM120A
1282	TMBIM6
1283	TIAL1
1284	THUMPD1
1285	THG1L
1286	THBS1
1287	THAP6
1288	TGFBR3
1289	TFB2M
1290	TERF2IP
1291	TENT2
1292	TEFM
1293	TBX15
1294	TACC2
1295	STRN3
1296	STK39
1297	STARD9
1298	SRRM2
1299	SPSB2
1300	SPIDR
1301	SPACA3
1302	SOX6
1303	SORCS3
1304	SORCS1
1305	SNRPG
1306	SMYD1
1307	SMOC2
1308	SMC5
1309	SMC3
1310	SLC39A11
1311	SLC38A2
1312	SLC38A1
1313	SLC35E3
1314	SLC30A9
1315	SLC2A5
1316	SLC25A16
1317	SLC25A13
1318	SKP1
1319	SIVA1
1320	SIK2
1321	SHISAL2A
1322	SHANK3
1323	SH3BP4
1324	SH2B3
1325	SGK1
1326	SETBP1
1327	SERPINE2
1328	SERP1
1329	2021-09-10
1330	SEMA3B
1331	SEL1L3
1332	SEC63
1333	SEC61B
1334	SCRG1
1335	SCN9A
1336	SASS6
1337	SASH1
1338	SACM1L
1339	RPS9
1340	RPS7
1341	RPS29
1342	RPL6
1343	RPL28
1344	RPL27A
1345	RPL23A
1346	RPL23
1347	RPL22
1348	RPL17
1349	RNF216
1350	RNF145
1351	RMDN1
1352	RHOA
1353	RGS2
1354	RGCC
1355	REXO2
1356	REV3L
1357	REV1
1358	RELN
1359	RCSD1
1360	RC3H1
1361	RBP7
1362	RBM8A
1363	RBM33
1364	RBL1
1365	RASGRP3
1366	RASA2
1367	RAPH1
1368	RAPGEF2
1369	RAPGEF1
1370	RALY
1371	RAB7A
1372	RAB10
1373	PWAR6
1374	PTPRK
1375	PTPRF
1376	PTPN12
1377	PTK2
1378	PTBP2
1379	PRRC2B
1380	PRKCQ
1381	PRDM5
1382	PPP6R2
1383	PPP2R3A
1384	PPP2R2A
1385	PPP1R3A
1386	PPM1A
1387	PPIA
1388	PPARA
1389	POLR2F
1390	PLOD1
1391	PLEKHM2
1392	PLEKHA7
1393	PLD1
1394	PLA2G10
1395	PKN2
1396	PIGR
1397	PIFO
1398	PHLDB1
1399	PHACTR4
1400	PHACTR2
1401	PGM5
1402	PDZRN4
1403	PDIA6
1404	PDGFD
1405	PCSK2
1406	PCNX4
1407	PCK1
1408	PALM2-AKAP2
1409	PAG1
1410	PACRGL
1411	OSTM1-AS1
1412	OSBPL9
1413	OSBPL1A
1414	ORC6
1415	ODF2L
1416	NTN1
1417	NR4A3
1418	NOD1
1419	NNT
1420	NLK
1421	NID1
1422	NFE2L2
1423	NCKAP1
1424	NCALD
1425	NATD1
1426	MYO1B
1427	MYLK3
1428	MYCBP2
1429	MTR
1430	MT1M
1431	MT1F
1432	MT-ND5
1433	MSN
1434	MSLN
1435	MRPS36
1436	MORF4L1
1437	MNDA
1438	MLLT10
1439	MKL1
1440	MIR22HG
1441	MIR133A1HG
1442	MFN2
1443	METAP2
1444	MET
1445	MEIS1
1446	MECP2
1447	MCTS1
1448	MCCC1
1449	MBTPS1
1450	MBD5
1451	MAP4K3
1452	MAN2A1
1453	MAGEB2
1454	MAFB
1455	LRTOMT
1456	LRRC39
1457	LRP2
1458	LRP1B
1459	LNX1
1460	LINC02372
1461	LINC02360
1462	LINC02132
1463	LINC02129
1464	LINC01558
1465	LINC01550
1466	LINC00486
1467	LIMA1
1468	LARS
1469	LARP4B
1470	LAMA4
1471	KYNU
1472	KMT2E
1473	KMT2C
1474	KLRD1
1475	KLF12
1476	KIF18B
1477	KIDINS220
1478	KCTD20
1479	KCNMB2-AS1
1480	KAT6B
1481	KANSL1L
1482	KANK2
1483	ITM2A
1484	ITIH5
1485	IQUB
1486	IPO4
1487	INSC
1488	INCENP
1489	IL17RE
1490	IGFBP4
1491	IGFBP3
1492	HSPA1A
1493	HSP90AB1
1494	HSP90AA1
1495	HSBP1
1496	HNRNPR
1497	HMGN3
1498	HMGN1
1499	HLA-DRB1
1500	HLA-DPA1
1501	HIPK2
1502	HINT1
1503	HES1
1504	HACD1
1505	H2AFY2
1506	GYPC
1507	GTSE1
1508	GRIK3
1509	GPX3
1510	GPAT3
1511	GNAS
1512	GNA14
1513	GLUL
1514	G3BP2
1515	FZD4
1516	FXYD5
1517	FP700111.1
1518	FP565171.1
1519	FOXP2
1520	FOXD3-AS1
1521	FNBP4
1522	FLNB
1523	FHL3
1524	FHIT
1525	FGF12-AS1
1526	FGD4
1527	FBXO11
1528	FAM83F
1529	FAM216A
1530	FAM193A
1531	FAM120C
1532	ESAM
1533	EPHA8
1534	EPB41
1535	ENOX1
1536	EMP1
1537	EMC9
1538	ELOVL5
1539	ELMOD3
1540	ELL2
1541	EIF5
1542	EEF1A1
1543	EDNRB
1544	ECPAS
1545	DYRK1A
1546	DUT
1547	DUSP4
1548	DUSP26
1549	DPT
1550	DPF3
1551	DNAJC11
1552	DIP2C
1553	DHRS4
1554	DENND3
1555	DDRGK1
1556	DDR2
1557	DDHD2
1558	DCAF12
1559	CYSTM1
1560	CYP3A7
1561	CYP27B1
1562	CXCL14
1563	CXADR
1564	CTSW
1565	CTSC
1566	CTNNA1
1567	CTBP2
1568	CSGALNACT2
1569	CSF2RA
1570	CRADD
1571	CPNE8
1572	CPED1
1573	CPD
1574	CPA4
1575	COX20
1576	CORO1C
1577	COMMD10
1578	COLEC12
1579	COL6A1
1580	COL4A4
1581	COG2
1582	CNOT2
1583	CMSS1
1584	CLU
1585	CLN8
1586	CLDN1
1587	CKAP5
1588	CIDEC
1589	CHD6
1590	CHD2
1591	CFB
1592	CEP350
1593	CEP170
1594	CENPP
1595	CDK18
1596	CDK17
1597	CD99
1598	CD3D
1599	CCNYL1
1600	CCNH
1601	CCL4L2
1602	CCDC141
1603	CAST
1604	CAMK2N1
1605	CACNG8
1606	C3
1607	C22orf46
1608	C1S
1609	C12orf57
1610	C11orf58
1611	BX088651.4
1612	BEX4
1613	BCL6
1614	BCAS3
1615	BBS9
1616	B4GALT1
1617	ATRX
1618	ATP6V1FNB
1619	ATP5MPL
1620	ATP5MG
1621	ATP5F1C
1622	ATP2C1
1623	ATG7
1624	ATF6B
1625	ATF4
1626	ASXL2
1627	ASXL1
1628	ASIC5
1629	ASCC2
1630	ASB15
1631	ARL15
1632	ARIH2
1633	ARHGEF7
1634	ARHGAP31
1635	ARHGAP12
1636	AQP6
1637	AQP1
1638	APOD
1639	APH1B
1640	AP006284.1
1641	AP005432.2
1642	AP002518.1
1643	AP000844.2
1644	AP000561.1
1645	AP000235.1
1646	ANXA4
1647	ANKRD11
1648	ANGPTL8
1649	ALDH7A1
1650	ALDH3B1
1651	AL663023.1
1652	AL356489.3
1653	AL161935.1
1654	AL121987.1
1655	AL050344.1
1656	AKAP12
1657	AK4
1658	AGL
1659	AGAP4
1660	AF129408.1
1661	ADK
1662	ADIRF
1663	AD000671.3
1664	ACYP2
1665	ACTN4
1666	ACTN1
1667	ACLY
1668	ACE2
1669	ACAP1
1670	AC245123.1
1671	AC135178.5
1672	AC093911.1
1673	AC084357.2
1674	AC083809.1
1675	AC068831.4
1676	AC044784.2
1677	AC026412.3
1678	AC022182.2
1679	AC018816.1
1680	AC012081.1
1681	AC011369.1
1682	AC010907.2
1683	AC008278.2
1684	AC008056.2
1685	AC006441.4
1686	AC003988.1
1687	AC003975.1
1688	ABL2
1689	ABHD18
1690	ABCD3
1691	ABCA10
1692	ZNF716
1693	ZNF711
1694	ZNF706
1695	ZNF704
1696	ZNF669
1697	ZNF557
1698	ZNF501
1699	ZNF385D
1700	ZNF337-AS1
1701	ZNF334
1702	ZNF331
1703	ZNF30-AS1
1704	ZNF281
1705	ZNF234
1706	ZNF16
1707	ZMYND8
1708	ZMYM2
1709	ZEB1-AS1
1710	ZDHHC2
1711	ZCCHC9
1712	ZCCHC7
1713	ZBTB43
1714	ZBED5
1715	YWHAG
1716	YTHDF3
1717	YTHDC2
1718	YEATS2
1719	YBX3
1720	YAF2
1721	XRRA1
1722	XRN1
1723	XRCC6
1724	XPA
1725	XIRP1
1726	WWC3-AS1
1727	WWC2
1728	WIPF1
1729	WFDC1
1730	WDR61
1731	WDR26
1732	WASL
1733	VWC2L
1734	VWA8
1735	VPS54
1736	VPS51
1737	VKORC1L1
1738	VKORC1
1739	VIPR2
1740	VHL
1741	VCL
1742	UVRAG
1743	USP54
1744	USP53
1745	USP48
1746	USP47
1747	USP45
1748	USP39
1749	UNC5C
1750	UNC119
1751	UMPS
1752	UGT2B10
1753	UGCG
1754	UEVLD
1755	UBXN1
1756	UBTD2
1757	UBR5
1758	UBR1
1759	UBLCP1
1760	UBFD1
1761	UBE2B
1762	UBB
1763	UBAP2
1764	UACA
1765	TYMP
1766	TUBE1
1767	TUBB6
1768	TTTY14
1769	TTR
1770	TTLL12
1771	TTC3
1772	TTC19
1773	TSPAN5
1774	TSPAN33
1775	TSEN15
1776	TSC22D3
1777	TSC22D1
1778	TRPV6
1779	TROVE2
1780	TROAP
1781	TRNAU1AP
1782	TRIQK
1783	TRIOBP
1784	TRIML2
1785	TRIM55
1786	TRIM13
1787	TRAV36DV7
1788	TRA2B
1789	TPRG1
1790	TOX
1791	TOM1L1
1792	TNXB
1793	TNNT1
1794	TNKS
1795	TNIK
1796	TNFSF10
1797	TNFRSF12A
1798	TNFRSF10A
1799	TMOD3
1800	TMEM87A
1801	TMEM59
1802	TMEM268
1803	TMEM245
1804	TMEM242
1805	TMEM192
1806	TMEM182
1807	TMEM168
1808	TMEM143
1809	TMEFF2
1810	TMCO5A
1811	TMCO4
1812	TM4SF18
1813	TIGD7
1814	TIAF1
1815	THNSL2
1816	THAP1
1817	TGM5
1818	TGM2
1819	TGFBR2
1820	TFAP2A
1821	TENT5A
1822	TENM4
1823	TECRL
1824	TEAD1
1825	TCIM
1826	TCF7L2
1827	TBCK
1828	TBC1D4
1829	TBC1D16
1830	TBC1D1
1831	TAS2R9
1832	TAOK3
1833	TANGO6
1834	TANGO2
1835	TAF8
1836	TAF3
1837	TAF1D
1838	TAF1C
1839	TACSTD2
1840	SYT4
1841	SYPL1
1842	SYNGR1
1843	SVEP1
1844	STXBP5
1845	STRN
1846	STRBP
1847	STON2
1848	STOM
1849	STK17B
1850	STIM1
1851	STAT3
1852	STARD3NL
1853	STAR
1854	ST3GAL1
1855	SSU72
1856	SSR2
1857	SRPX2
1858	SRL
1859	SQSTM1
1860	SPRY1
1861	SPOCK1
1862	SPIRE1
1863	SPHKAP
1864	SPCS2
1865	SPARC
1866	SPAG1
1867	SPACA6
1868	SP7
1869	SP3
1870	SOS1
1871	SNX32
1872	SNRPN
1873	SNRNP70
1874	SNHG7
1875	SMYD4
1876	SMURF1
1877	SMNDC1
1878	SMCHD1
1879	SMC6
1880	SMARCC1
1881	SMARCB1
1882	SMAD4
1883	SLTM
1884	SLK
1885	SLITRK5
1886	SLC9A9
1887	SLC9A3
1888	SLC7A6
1889	SLC48A1
1890	SLC27A6
1891	SLC25A46
1892	SLC25A32
1893	SLC25A3
1894	SLC18B1
1895	SLC16A1-AS1
1896	SLC12A6
1897	SLC12A2
1898	SKA2
1899	SIX1
1900	SHF
1901	SHB
1902	SH3KBP1
1903	SH3GL3
1904	SH3BP1
1905	SGCG
1906	SGCA
1907	SFMBT2
1908	SF3B6
1909	SF1
1910	SETDB1
1911	SETD4
1912	SESN1
1913	SERPINA3
1914	SERF2
1915	SERBP1
1916	2021-09-07
1917	SENP1
1918	SEMA3D
1919	SEM1
1920	SELENOP
1921	SEC31B
1922	SEC24D
1923	SEC23IP
1924	SEC22B
1925	SCP2
1926	SCN2B
1927	SCAPER
1928	SCAF8
1929	SAMD8
1930	SAMD12
1931	SAMD11
1932	S1PR3
1933	S100PBP
1934	S100A8
1935	S100A10
1936	RWDD2B
1937	RUVBL2
1938	RSPO1
1939	RSL24D1
1940	RPS6KA4
1941	RPS6KA2
1942	RPS4X
1943	RPS25
1944	RPS20
1945	RPS16
1946	RPS14
1947	RPS12
1948	RPS11
1949	RPN2
1950	RPL9
1951	RPL3L
1952	RPL37A
1953	RPL36AL
1954	RPL31
1955	RPL27
1956	ROR2
1957	ROBO2
1958	RNPS1
1959	RNF187
1960	RNF180
1961	RNF121
1962	RLF
1963	RIPOR3
1964	RIPOR2
1965	RIMS2
1966	RHOJ
1967	RHOC
1968	RHBG
1969	RGL1
1970	RFX8
1971	RFC3
1972	RER1
1973	RDX
1974	RCBTB2
1975	RBMS3-AS2
1976	RBM39
1977	RBM26
1978	RARS2
1979	RAP2C-AS1
1980	RAP1A
1981	RANBP2
1982	RALGAPA2
1983	RALGAPA1
1984	RALBP1
1985	RAD51D
1986	RAD51AP1
1987	RAD23B
1988	RABGAP1
1989	RABEP1
1990	RAB11FIP3
1991	R3HDM2
1992	QPCTL
1993	PURA
1994	PTPRS
1995	PTPN13
1996	PTGES
1997	PTBP3
1998	PTBP1
1999	PSMD8
[truncated: 31,538 more rows]
