# Supplementary material for: Predicting Heart Cell Types by Using Transcriptome Profiles and a Machine Learning Method
Source: Life (Basel). 2022 Jan 31;12(2):228. doi: 10.3390/life12020228 (PMC8877019; doi:10.3390/life12020228)
Supplement: Supplementary file 1 [file life-12-00228-s001.zip › Table S2.xlsx]

## Sheet: Decision tree
Number of features	Adipocytes	Atrial cardiomyocyte	Endothelial	Fibroblast	Lymphoid	Mesothelial	Myeloid	Neuronal	Pericytes	Smooth muscle cells	Ventricular cardiomyocyte	ACC	MCC	Macro F1	Weighted F1
5	0.02647	0.019414	0.367754	0.006906	0.005239	0.015738	0.011772	0.005157	0.004212	0.008599	0.015611	0.226361	0.034891	0.044261	0.090299
10	0.050697	0.03057	0.369828	0.009398	0.008913	0.016402	0.028824	0.008714	0.005198	0.010196	0.02456	0.228642	0.045278	0.051209	0.095625
15	0.155668	0.666627	0.058413	0.517559	0.143867	0.149375	0.113081	0.072511	0.142441	0.084416	0.562356	0.308133	0.261003	0.242392	0.312786
20	0.559057	0.772747	0.786906	0.806451	0.535834	0.322824	0.370191	0.278506	0.719925	0.458105	0.920135	0.754339	0.706915	0.593698	0.764388
25	0.66835	0.902512	0.832699	0.834162	0.692994	0.398839	0.711862	0.438901	0.759714	0.52277	0.952617	0.822658	0.786225	0.701402	0.829046
30	0.672825	0.903054	0.842645	0.869814	0.694307	0.405664	0.716725	0.646991	0.767707	0.521579	0.958322	0.836056	0.802072	0.727239	0.841067
35	0.728318	0.915003	0.868912	0.898559	0.730627	0.48996	0.744126	0.664303	0.834684	0.61031	0.96949	0.869268	0.841706	0.768572	0.872692
40	0.747508	0.956775	0.907302	0.915294	0.7499	0.554122	0.753043	0.870324	0.856234	0.632025	0.981652	0.894083	0.871537	0.811289	0.896748
45	0.742134	0.956111	0.926992	0.933454	0.754168	0.593137	0.758999	0.882994	0.875224	0.687932	0.981432	0.907066	0.887226	0.826598	0.909306
50	0.804958	0.955599	0.935183	0.940342	0.768008	0.656973	0.781851	0.87946	0.885129	0.690271	0.983555	0.914713	0.896425	0.843757	0.916682
55	0.827064	0.95634	0.939389	0.941276	0.804406	0.655518	0.814604	0.880379	0.884067	0.686625	0.983511	0.918906	0.90151	0.852107	0.920705
60	0.837102	0.957619	0.941251	0.945802	0.805667	0.648936	0.81402	0.885133	0.887664	0.699924	0.984536	0.921666	0.904829	0.855241	0.923298
65	0.82997	0.963538	0.944718	0.946812	0.83687	0.660281	0.821645	0.880854	0.898755	0.744462	0.985509	0.928675	0.913226	0.864856	0.929794
70	0.836724	0.963659	0.95397	0.948794	0.839571	0.734261	0.834231	0.883693	0.900803	0.745505	0.985808	0.932509	0.917862	0.875184	0.93354
75	0.865587	0.963018	0.953735	0.948701	0.844337	0.739974	0.8382	0.886364	0.905635	0.764546	0.985448	0.93454	0.920342	0.881413	0.93552
80	0.867266	0.962562	0.957006	0.951159	0.849559	0.782842	0.84191	0.890373	0.905593	0.760603	0.986034	0.936126	0.922261	0.88681	0.937067
85	0.863898	0.963306	0.956967	0.951883	0.848938	0.741722	0.846502	0.88728	0.911434	0.77858	0.986402	0.938239	0.924786	0.885174	0.939038
90	0.87354	0.962693	0.960316	0.951475	0.854126	0.799479	0.852526	0.887732	0.913364	0.789012	0.986116	0.940274	0.927262	0.893671	0.941009
95	0.868516	0.965744	0.961142	0.951526	0.853976	0.798952	0.856274	0.890133	0.916884	0.799862	0.986761	0.942073	0.92941	0.895434	0.942698
100	0.874611	0.963788	0.961321	0.950361	0.854497	0.814276	0.854613	0.884784	0.917446	0.79706	0.986145	0.94163	0.928879	0.896264	0.942273
105	0.861839	0.960263	0.961243	0.950982	0.854316	0.806324	0.853582	0.901425	0.919214	0.802813	0.985966	0.942002	0.929308	0.896179	0.942582
110	0.904404	0.964945	0.961421	0.953995	0.849046	0.804275	0.851036	0.896035	0.923174	0.817059	0.987214	0.944236	0.932022	0.901146	0.944779
115	0.896935	0.964293	0.963834	0.95503	0.867567	0.809365	0.878811	0.904514	0.924475	0.825337	0.987374	0.947711	0.936235	0.907049	0.948128
120	0.907453	0.963824	0.964996	0.955167	0.890488	0.803738	0.910526	0.902865	0.923812	0.822958	0.987439	0.950396	0.939506	0.912115	0.950755
125	0.904595	0.964505	0.965122	0.955641	0.891268	0.834581	0.906636	0.904768	0.925373	0.826302	0.987337	0.950772	0.93996	0.915102	0.951115
130	0.909606	0.965127	0.966902	0.956647	0.895966	0.821192	0.910136	0.90396	0.926592	0.823364	0.987689	0.951891	0.94133	0.915198	0.95225
135	0.9077	0.965582	0.967164	0.956212	0.896223	0.840189	0.91176	0.901014	0.9264	0.823862	0.987733	0.951986	0.941445	0.916713	0.952352
140	0.901423	0.96359	0.966937	0.957173	0.89598	0.82754	0.910557	0.911009	0.927713	0.829785	0.987389	0.952269	0.941789	0.916281	0.952613
145	0.921398	0.964907	0.966675	0.957766	0.899901	0.825589	0.914105	0.905085	0.927885	0.82884	0.987533	0.952856	0.942497	0.918153	0.95318
150	0.919567	0.965533	0.966978	0.958112	0.903707	0.821095	0.914387	0.914029	0.928532	0.830876	0.988003	0.953574	0.94336	0.919165	0.953856
155	0.928694	0.964189	0.968441	0.959684	0.905057	0.83322	0.919317	0.917366	0.92906	0.827342	0.987626	0.954345	0.944288	0.921818	0.954606
160	0.92697	0.963765	0.967691	0.958788	0.908269	0.830853	0.920012	0.91532	0.928377	0.827747	0.987196	0.953937	0.943798	0.921362	0.954199
165	0.926418	0.964138	0.967931	0.959785	0.909008	0.813201	0.921048	0.913212	0.927967	0.82845	0.987471	0.954196	0.944115	0.919876	0.954464
170	0.922976	0.963452	0.967723	0.959135	0.909615	0.824701	0.92477	0.916962	0.928226	0.827539	0.98745	0.954289	0.944218	0.921141	0.954537
175	0.920163	0.965076	0.968442	0.959496	0.908302	0.843324	0.922128	0.911729	0.928504	0.830944	0.987893	0.954641	0.944654	0.922364	0.954898
180	0.927297	0.964252	0.968463	0.960214	0.915074	0.836775	0.932359	0.912212	0.928673	0.827759	0.987873	0.955443	0.945633	0.923723	0.955697
185	0.928252	0.963905	0.968932	0.959706	0.917116	0.838624	0.931585	0.918459	0.929952	0.831691	0.987932	0.955957	0.946257	0.925105	0.956199
190	0.931734	0.963708	0.968773	0.95943	0.919386	0.840159	0.934537	0.919071	0.928831	0.829045	0.987637	0.955793	0.94605	0.925665	0.956021
195	0.93428	0.963824	0.96868	0.959819	0.918842	0.838158	0.934617	0.916626	0.93046	0.83207	0.987831	0.956236	0.946596	0.925928	0.956481
200	0.933754	0.963649	0.968684	0.960342	0.919639	0.856953	0.933336	0.916088	0.929786	0.828814	0.987308	0.955893	0.946183	0.927123	0.956149
205	0.935654	0.962337	0.96857	0.959188	0.921968	0.845797	0.93576	0.914035	0.929144	0.831252	0.987543	0.955906	0.946188	0.926477	0.956139
210	0.933211	0.963691	0.968395	0.959741	0.923442	0.830608	0.935593	0.916189	0.929052	0.831336	0.987494	0.956003	0.946309	0.925341	0.956238
215	0.93146	0.964252	0.96906	0.960493	0.925016	0.842734	0.935572	0.914891	0.929174	0.827311	0.987642	0.956254	0.946609	0.926146	0.956484
220	0.93407	0.962525	0.96848	0.959436	0.924402	0.853739	0.934681	0.913351	0.929433	0.832184	0.987701	0.956085	0.946409	0.927273	0.956319
225	0.927859	0.963189	0.968815	0.960047	0.924495	0.847213	0.937431	0.914209	0.929714	0.831008	0.987858	0.956413	0.946808	0.926531	0.956647
230	0.928236	0.96376	0.968353	0.959477	0.924903	0.842876	0.936005	0.913081	0.928595	0.827698	0.987621	0.955822	0.946085	0.92551	0.95605
235	0.930717	0.962817	0.969308	0.959686	0.926421	0.843854	0.937361	0.919695	0.929999	0.834658	0.987647	0.956741	0.947204	0.927469	0.956949
240	0.931435	0.96366	0.968671	0.959976	0.924769	0.830508	0.93701	0.924821	0.929123	0.831584	0.987808	0.956409	0.946792	0.926306	0.956621
245	0.933648	0.963687	0.96881	0.960787	0.9254	0.844532	0.937946	0.923757	0.929673	0.829773	0.987976	0.956728	0.947183	0.927817	0.956939
250	0.929714	0.964246	0.96889	0.961054	0.927409	0.830709	0.936512	0.928835	0.92924	0.829868	0.987646	0.956646	0.947084	0.926738	0.956851
255	0.930434	0.963469	0.968987	0.960336	0.926079	0.827767	0.938763	0.920526	0.92962	0.831145	0.987456	0.956566	0.946993	0.925871	0.95679
260	0.933194	0.963769	0.969089	0.960682	0.926311	0.840347	0.938727	0.923435	0.929387	0.82694	0.987861	0.956639	0.947082	0.927249	0.95687
265	0.927411	0.964642	0.968327	0.959224	0.926737	0.831014	0.938145	0.917699	0.929618	0.829913	0.987595	0.956289	0.946651	0.925484	0.9565
270	0.928309	0.961819	0.969376	0.961032	0.927107	0.829427	0.937896	0.924942	0.93018	0.831242	0.987524	0.956796	0.947271	0.926259	0.957019
275	0.930889	0.961994	0.968701	0.960656	0.929304	0.83992	0.939886	0.920643	0.929362	0.829966	0.987398	0.956575	0.947001	0.927156	0.956793
280	0.929396	0.96312	0.969336	0.960097	0.928801	0.838881	0.938442	0.929532	0.928914	0.824962	0.987713	0.956502	0.946907	0.9272	0.95672
285	0.92468	0.962795	0.968556	0.959936	0.929095	0.870034	0.938564	0.920674	0.929533	0.83231	0.988002	0.956708	0.947154	0.929471	0.956909
290	0.930638	0.963645	0.968211	0.960181	0.926492	0.874663	0.938573	0.916269	0.929352	0.828824	0.987369	0.956276	0.946632	0.929474	0.956497
295	0.931993	0.962597	0.968559	0.959698	0.927168	0.882114	0.937476	0.925222	0.928894	0.829734	0.987586	0.956338	0.946701	0.931004	0.956542
300	0.937871	0.962899	0.9689	0.960201	0.927602	0.877454	0.937806	0.922017	0.928757	0.825778	0.987841	0.956451	0.94684	0.930648	0.956652
305	0.930055	0.964489	0.969052	0.959539	0.926158	0.882471	0.938271	0.920787	0.929334	0.82799	0.98769	0.956517	0.946924	0.930531	0.956719
310	0.932561	0.963348	0.968897	0.960035	0.927392	0.862115	0.938195	0.921501	0.930168	0.829993	0.987484	0.956679	0.947121	0.929244	0.956887
315	0.92914	0.962261	0.968803	0.959374	0.928126	0.899598	0.938089	0.918846	0.929296	0.830018	0.987109	0.956305	0.946662	0.931878	0.956499
320	0.928213	0.961505	0.9688	0.958616	0.928393	0.90508	0.94051	0.91854	0.928523	0.829122	0.987367	0.956181	0.946517	0.932243	0.956397
325	0.933843	0.961349	0.969068	0.960227	0.927235	0.907285	0.938294	0.916942	0.929609	0.82814	0.987428	0.956506	0.946913	0.932674	0.956709
330	0.931374	0.963994	0.968369	0.959677	0.925239	0.90175	0.93975	0.916196	0.928609	0.830409	0.987493	0.956296	0.946657	0.932078	0.956508
335	0.929134	0.964697	0.968695	0.958975	0.927495	0.915989	0.936503	0.923058	0.92911	0.830711	0.987753	0.956484	0.946883	0.933829	0.956679
340	0.926637	0.960425	0.968307	0.959306	0.929256	0.909091	0.939313	0.921293	0.928208	0.824665	0.98731	0.955882	0.946146	0.932165	0.95608
345	0.932509	0.96138	0.968498	0.960463	0.929391	0.905235	0.939684	0.918433	0.929012	0.82746	0.987353	0.956415	0.946798	0.932674	0.956618
350	0.931427	0.961757	0.968984	0.960352	0.929142	0.911903	0.939339	0.921506	0.92856	0.823756	0.987311	0.956305	0.946661	0.933094	0.95651
355	0.931875	0.961192	0.968941	0.959621	0.929587	0.901202	0.939748	0.923815	0.928137	0.827387	0.987307	0.956265	0.946617	0.932619	0.956477
360	0.931666	0.961152	0.968435	0.960614	0.926621	0.902619	0.939088	0.922926	0.928379	0.827828	0.987042	0.956139	0.946455	0.932397	0.956322
365	0.932335	0.961565	0.969073	0.960024	0.929693	0.895861	0.940278	0.925483	0.929315	0.829453	0.987455	0.956741	0.947195	0.932776	0.956938
370	0.934474	0.961399	0.96864	0.960715	0.929177	0.906774	0.939448	0.922718	0.929041	0.829008	0.987263	0.956575	0.946987	0.933514	0.956756
375	0.928478	0.960838	0.968719	0.959319	0.929842	0.915139	0.94063	0.925392	0.92894	0.829514	0.987632	0.956555	0.946964	0.93404	0.956736
380	0.93307	0.961825	0.969305	0.961397	0.931703	0.902225	0.941449	0.927088	0.929306	0.828296	0.987203	0.95704	0.947557	0.933897	0.957237
385	0.930404	0.959915	0.968426	0.960877	0.929663	0.908845	0.938377	0.924444	0.928806	0.82662	0.987183	0.956252	0.946597	0.933051	0.956452
390	0.930685	0.960967	0.968903	0.960274	0.932607	0.918409	0.940618	0.926209	0.928731	0.826833	0.986888	0.956515	0.946916	0.934648	0.956706
395	0.932704	0.961784	0.968428	0.959924	0.932961	0.904826	0.940274	0.920518	0.928806	0.829205	0.986993	0.95648	0.946872	0.933311	0.956666
400	0.931604	0.959924	0.968655	0.960729	0.92819	0.913481	0.939592	0.92026	0.92845	0.824303	0.987185	0.95613	0.946445	0.932943	0.956327
405	0.928628	0.96232	0.968781	0.960149	0.929956	0.901672	0.939612	0.92204	0.929176	0.82776	0.987546	0.956617	0.94704	0.932513	0.956793
410	0.929848	0.96087	0.968862	0.95983	0.930961	0.912517	0.939811	0.921673	0.928382	0.826868	0.987222	0.956302	0.946656	0.933349	0.956507
415	0.930159	0.960525	0.968861	0.96082	0.932888	0.904441	0.941439	0.918234	0.928886	0.826262	0.987354	0.956635	0.947062	0.932715	0.956837
420	0.929827	0.961121	0.968691	0.960021	0.932969	0.912043	0.941006	0.929013	0.92825	0.827414	0.987198	0.956524	0.946918	0.934323	0.956698
425	0.933033	0.963052	0.968942	0.959544	0.931449	0.915416	0.940693	0.921619	0.928759	0.825837	0.987559	0.956632	0.947057	0.934173	0.956817
430	0.928702	0.961336	0.968751	0.960263	0.931122	0.916276	0.939502	0.921585	0.928541	0.824929	0.987267	0.95632	0.946678	0.93348	0.95652
435	0.92932	0.961483	0.968172	0.959204	0.929517	0.916041	0.939254	0.913677	0.927745	0.824178	0.987061	0.955704	0.945924	0.932332	0.955899
440	0.929097	0.962199	0.969581	0.961002	0.929745	0.909337	0.938639	0.917086	0.928267	0.823717	0.987576	0.956493	0.946894	0.932386	0.956698
445	0.933175	0.960977	0.968702	0.959808	0.932518	0.912162	0.938242	0.919151	0.928801	0.826664	0.987245	0.95634	0.946703	0.933404	0.95653
450	0.935378	0.961924	0.969209	0.959523	0.928994	0.904953	0.938676	0.917005	0.929399	0.826533	0.987323	0.956473	0.946861	0.932629	0.956651
455	0.932244	0.961469	0.96895	0.960176	0.928816	0.896182	0.939858	0.921545	0.928612	0.825597	0.98729	0.956338	0.946698	0.931885	0.95653
460	0.930484	0.961365	0.968625	0.960418	0.929517	0.908479	0.938938	0.917433	0.929018	0.825953	0.987392	0.956336	0.9467	0.932511	0.956544
465	0.928319	0.961925	0.969163	0.959648	0.928891	0.917344	0.940186	0.923531	0.929695	0.828454	0.987322	0.956683	0.947126	0.934043	0.956868
470	0.929447	0.960429	0.968931	0.959131	0.928227	0.89697	0.938259	0.91862	0.928601	0.825405	0.986697	0.955817	0.946063	0.930974	0.956009
475	0.929737	0.961555	0.968878	0.960404	0.929133	0.902406	0.939787	0.919489	0.928217	0.826995	0.987471	0.95636	0.946726	0.932188	0.95656
480	0.927433	0.960923	0.968615	0.959805	0.932174	0.896321	0.937946	0.924831	0.92794	0.82286	0.98699	0.955908	0.946171	0.93144	0.9561
485	0.931666	0.95887	0.968608	0.959273	0.928684	0.913014	0.936353	0.919444	0.928189	0.825367	0.987186	0.955733	0.945958	0.932423	0.95591
490	0.930803	0.960793	0.968472	0.960493	0.930084	0.909091	0.939144	0.924911	0.927708	0.827761	0.987109	0.956174	0.946493	0.933306	0.956352
495	0.929707	0.960857	0.968202	0.958844	0.9313	0.900133	0.938133	0.920285	0.928307	0.829065	0.98715	0.955992	0.946272	0.931998	0.95617
500	0.931007	0.958257	0.969162	0.960434	0.931978	0.908968	0.938858	0.926859	0.928103	0.822517	0.987163	0.956143	0.946457	0.933028	0.956336
505	0.925235	0.962052	0.969	0.959733	0.931702	0.900743	0.940074	0.921224	0.929468	0.8286	0.987291	0.95667	0.947098	0.932284	0.956836
510	0.930447	0.960506	0.969012	0.960397	0.929852	0.900937	0.937918	0.923039	0.928782	0.826993	0.987017	0.956283	0.946631	0.932264	0.956473
515	0.929808	0.961076	0.968372	0.960739	0.931837	0.916667	0.939195	0.922203	0.928399	0.826144	0.987052	0.956305	0.946648	0.933772	0.956471
520	0.930672	0.960343	0.968966	0.960446	0.93237	0.90589	0.939452	0.924136	0.928488	0.824404	0.987164	0.956353	0.946718	0.932939	0.956551
525	0.928044	0.960385	0.969114	0.96002	0.930539	0.902196	0.938085	0.918939	0.928938	0.826598	0.987289	0.956309	0.946668	0.931831	0.956508
530	0.932001	0.959986	0.968877	0.959966	0.92985	0.90473	0.936961	0.922396	0.928005	0.825536	0.987417	0.956059	0.946358	0.932339	0.956248
535	0.929399	0.958696	0.968572	0.95931	0.92927	0.901935	0.936578	0.918142	0.928043	0.824883	0.986555	0.955476	0.945644	0.931035	0.955665
540	0.929155	0.961977	0.968335	0.959902	0.928966	0.90762	0.937277	0.92572	0.926965	0.821291	0.987166	0.955634	0.945831	0.932216	0.955813
545	0.932049	0.959858	0.968616	0.959495	0.930671	0.895086	0.937411	0.923705	0.928615	0.828031	0.986703	0.955992	0.946272	0.93184	0.956169
550	0.931456	0.958791	0.96825	0.959087	0.930021	0.896505	0.940199	0.919464	0.927984	0.826348	0.986775	0.95572	0.945941	0.931353	0.955906
555	0.93328	0.960436	0.968318	0.959864	0.931865	0.900609	0.937677	0.921395	0.928235	0.824144	0.98736	0.95603	0.946317	0.932108	0.956216
560	0.926382	0.960005	0.967806	0.95952	0.931142	0.905914	0.939323	0.924938	0.927606	0.825422	0.987026	0.95574	0.945963	0.93228	0.955917
565	0.930386	0.959619	0.968183	0.959884	0.933068	0.909213	0.938169	0.919444	0.928743	0.82801	0.986921	0.956112	0.946419	0.932876	0.956294
570	0.929988	0.960127	0.968008	0.960074	0.9308	0.903833	0.937612	0.922773	0.928301	0.826619	0.987022	0.95593	0.946197	0.932287	0.956111
575	0.928215	0.959325	0.968719	0.959797	0.930753	0.896226	0.937528	0.923115	0.928787	0.826549	0.986687	0.955959	0.946232	0.931427	0.956149
580	0.928647	0.959697	0.968342	0.960282	0.93203	0.898316	0.939277	0.924181	0.928245	0.822897	0.987186	0.956032	0.946323	0.931736	0.956216
585	0.931012	0.95896	0.968798	0.960042	0.930742	0.913396	0.938408	0.921825	0.928131	0.823072	0.987081	0.955946	0.946216	0.932861	0.956135
590	0.928458	0.958935	0.968683	0.960371	0.929387	0.898068	0.937966	0.921956	0.927719	0.824046	0.986693	0.955696	0.945913	0.931117	0.955889
595	0.930799	0.960366	0.968765	0.960317	0.932664	0.906166	0.938299	0.923305	0.928192	0.825842	0.986981	0.956203	0.946531	0.932881	0.956387
600	0.928946	0.960363	0.968669	0.960477	0.933199	0.905787	0.94082	0.921205	0.927877	0.825152	0.987104	0.95628	0.946619	0.932691	0.956456
605	0.924454	0.960129	0.968353	0.959111	0.93306	0.902357	0.939426	0.921974	0.928816	0.823481	0.986939	0.955955	0.946226	0.931645	0.956137
610	0.926842	0.959203	0.967753	0.958718	0.932178	0.907383	0.938941	0.919764	0.927551	0.823491	0.987106	0.955501	0.945672	0.931721	0.955682
615	0.924852	0.959971	0.967997	0.96016	0.932764	0.902065	0.940275	0.918367	0.928479	0.824775	0.986858	0.955975	0.946247	0.931506	0.956156
620	0.926058	0.959578	0.967667	0.959696	0.930271	0.912688	0.937074	0.923932	0.928666	0.825199	0.987016	0.955735	0.945957	0.932531	0.95591
625	0.926405	0.95931	0.968617	0.959045	0.931688	0.902796	0.938507	0.921939	0.928021	0.825409	0.986352	0.955642	0.945845	0.931644	0.955831
630	0.932982	0.961891	0.967938	0.95943	0.932271	0.907868	0.940324	0.91719	0.927416	0.823004	0.987209	0.955871	0.946121	0.932502	0.956048
635	0.928478	0.959119	0.968631	0.959501	0.93115	0.907244	0.937847	0.920084	0.927858	0.823113	0.986867	0.955687	0.9459	0.931808	0.955871
640	0.927156	0.960049	0.96776	0.958376	0.933691	0.906188	0.938856	0.916903	0.926981	0.823442	0.987198	0.955465	0.945626	0.931509	0.955637
645	0.931406	0.960059	0.968187	0.959755	0.932505	0.903269	0.939461	0.924638	0.928533	0.82794	0.987049	0.956229	0.946555	0.932982	0.956387
650	0.923907	0.95828	0.967797	0.958845	0.931047	0.911051	0.939092	0.920835	0.927442	0.822304	0.986994	0.95533	0.945466	0.931599	0.955523
655	0.927445	0.95992	0.968332	0.958959	0.933433	0.910678	0.940152	0.923379	0.9277	0.823707	0.986827	0.955804	0.946043	0.932776	0.955988
660	0.930226	0.960505	0.968508	0.958458	0.932353	0.902965	0.939656	0.922773	0.927472	0.820371	0.987237	0.955693	0.945905	0.931866	0.955886
665	0.924714	0.959993	0.968649	0.959617	0.931332	0.915989	0.9378	0.919353	0.927579	0.823281	0.986446	0.95558	0.945765	0.93225	0.955757
670	0.924912	0.958779	0.968128	0.958723	0.930827	0.909454	0.938013	0.918219	0.927488	0.824262	0.986667	0.955343	0.945478	0.931406	0.955514
675	0.929389	0.960098	0.968418	0.9596	0.929208	0.901143	0.935867	0.920361	0.928174	0.824062	0.986825	0.955611	0.945801	0.931195	0.95579
680	0.934405	0.958999	0.967872	0.958137	0.93096	0.909708	0.938886	0.919892	0.926067	0.819236	0.986664	0.954914	0.944957	0.931893	0.955109
685	0.932912	0.960122	0.968162	0.960278	0.929103	0.902357	0.937511	0.919418	0.927909	0.821973	0.987017	0.955662	0.94587	0.931524	0.955858
690	0.935497	0.959885	0.968264	0.959911	0.932891	0.912399	0.938357	0.923191	0.928125	0.824344	0.986818	0.95597	0.946242	0.933607	0.956146
695	0.925687	0.959821	0.967739	0.958814	0.930145	0.91779	0.938759	0.921765	0.927229	0.824763	0.98686	0.955412	0.945563	0.93267	0.955583
700	0.932683	0.959652	0.967941	0.959839	0.932822	0.913014	0.939743	0.920744	0.927953	0.825466	0.986787	0.955917	0.946173	0.933331	0.956079
705	0.924069	0.959047	0.968178	0.959616	0.931887	0.902619	0.938508	0.920835	0.92775	0.823854	0.986112	0.955421	0.94557	0.931134	0.955604
710	0.928628	0.960375	0.967376	0.958473	0.929229	0.901617	0.936869	0.918287	0.927067	0.823908	0.986924	0.955118	0.945201	0.930796	0.955283
715	0.929988	0.958521	0.967906	0.959018	0.931891	0.905787	0.938332	0.919333	0.927999	0.822247	0.987036	0.955541	0.945715	0.931642	0.955712
720	0.923885	0.958589	0.968192	0.958686	0.932604	0.903664	0.937773	0.913134	0.928263	0.823743	0.987191	0.95558	0.945769	0.93052	0.955767
725	0.930159	0.959159	0.9681	0.958085	0.930685	0.902225	0.935727	0.923229	0.926552	0.81977	0.986719	0.954905	0.944944	0.930946	0.95509
730	0.928289	0.956883	0.968266	0.958542	0.931896	0.891406	0.938505	0.924336	0.927973	0.819164	0.986696	0.955288	0.945403	0.930178	0.95545
735	0.932177	0.958879	0.968526	0.959833	0.932891	0.895124	0.938348	0.917801	0.927102	0.819778	0.986851	0.955505	0.94568	0.930665	0.955708
740	0.930391	0.96018	0.967918	0.958241	0.931804	0.901408	0.936748	0.92086	0.928146	0.82551	0.986941	0.955578	0.945759	0.93165	0.955741
745	0.932893	0.958229	0.967924	0.958592	0.931164	0.900743	0.939325	0.920326	0.926759	0.821313	0.986821	0.955208	0.945312	0.931281	0.955385
750	0.929748	0.959124	0.967961	0.959628	0.932466	0.901276	0.938626	0.921309	0.926993	0.822539	0.986969	0.955525	0.945698	0.931513	0.955699
755	0.922673	0.960581	0.967779	0.959073	0.933207	0.907744	0.938819	0.916984	0.927735	0.825175	0.986873	0.955618	0.94582	0.931513	0.955808
760	0.928797	0.960326	0.967754	0.958288	0.931086	0.910448	0.937296	0.924619	0.926862	0.821056	0.986953	0.955169	0.945268	0.932135	0.955374
765	0.924474	0.958495	0.967792	0.958774	0.931075	0.899593	0.938086	0.920282	0.928239	0.823232	0.986669	0.955355	0.94549	0.93061	0.955536
770	0.930312	0.959362	0.967468	0.958474	0.929055	0.894667	0.936971	0.918919	0.926987	0.821845	0.986834	0.954969	0.945016	0.930081	0.955145
775	0.928374	0.959717	0.967516	0.957531	0.929133	0.900201	0.936884	0.918992	0.926185	0.81947	0.987034	0.954697	0.944688	0.930094	0.954874
780	0.929577	0.960422	0.967183	0.95848	0.932755	0.898649	0.939421	0.917862	0.926616	0.82069	0.987256	0.955233	0.945338	0.93081	0.955406
785	0.928506	0.959832	0.968083	0.958076	0.930406	0.900804	0.936189	0.917109	0.926648	0.818834	0.986997	0.954943	0.944983	0.930135	0.955123
790	0.928506	0.957968	0.967184	0.95751	0.932533	0.90566	0.938115	0.917563	0.926895	0.820262	0.986732	0.95477	0.94478	0.930812	0.954963
795	0.929894	0.958586	0.968028	0.958737	0.930888	0.915989	0.937949	0.922657	0.927696	0.822795	0.986704	0.95539	0.945532	0.93272	0.955567
800	0.924312	0.958212	0.96745	0.958626	0.930337	0.914792	0.936089	0.918906	0.927296	0.820344	0.986963	0.954963	0.945007	0.931212	0.955122
805	0.928337	0.95924	0.967469	0.958031	0.929663	0.902357	0.937906	0.916502	0.927746	0.822183	0.987001	0.95514	0.945228	0.930585	0.955315
810	0.929718	0.959768	0.967455	0.958323	0.932623	0.909462	0.938927	0.916595	0.926019	0.820663	0.986912	0.955018	0.945076	0.931497	0.95519
815	0.92636	0.958289	0.967618	0.958098	0.930397	0.904441	0.937676	0.917007	0.926893	0.819279	0.986728	0.954799	0.94481	0.930253	0.954988
820	0.928562	0.95954	0.967653	0.957781	0.931319	0.904922	0.936203	0.919059	0.926896	0.822637	0.986784	0.954976	0.945027	0.931032	0.955153
825	0.927388	0.959222	0.966793	0.958537	0.930105	0.909459	0.939271	0.915835	0.926104	0.818241	0.986639	0.954602	0.944575	0.93069	0.954789
830	0.926527	0.960992	0.967288	0.957803	0.930797	0.896	0.937934	0.919481	0.926017	0.81876	0.987048	0.954799	0.944811	0.929877	0.954973
835	0.923097	0.959456	0.96708	0.957229	0.930048	0.90604	0.938206	0.91538	0.925058	0.817699	0.986752	0.954238	0.944129	0.92964	0.954423
840	0.927022	0.958849	0.967298	0.958253	0.93117	0.912688	0.938708	0.923249	0.92604	0.820426	0.986768	0.954847	0.944874	0.931861	0.955027
845	0.932157	0.958175	0.967277	0.958546	0.929958	0.899132	0.938015	0.918352	0.925061	0.819195	0.986997	0.954584	0.944551	0.93026	0.954773
850	0.929637	0.959771	0.967891	0.95667	0.930608	0.904891	0.937986	0.918195	0.926624	0.819123	0.98727	0.954925	0.944964	0.930788	0.955099
855	0.928892	0.959839	0.967454	0.958364	0.929793	0.895681	0.936916	0.920286	0.925804	0.817638	0.986768	0.954599	0.944574	0.929767	0.954806
860	0.924941	0.959856	0.966849	0.957079	0.929418	0.893617	0.935233	0.917234	0.925277	0.817928	0.986726	0.954048	0.943901	0.92856	0.954247
865	0.928065	0.959207	0.967355	0.957216	0.931031	0.897196	0.935992	0.918276	0.925745	0.81812	0.987179	0.954509	0.944463	0.92958	0.954699
870	0.925921	0.960085	0.967388	0.957173	0.931445	0.900398	0.936304	0.913108	0.925557	0.817329	0.986971	0.954427	0.944355	0.929244	0.954601
875	0.925181	0.957632	0.967244	0.957739	0.93038	0.894526	0.937129	0.9171	0.926063	0.818268	0.986506	0.954353	0.944267	0.928888	0.954529
880	0.928675	0.958519	0.967094	0.956627	0.931996	0.891874	0.939267	0.912643	0.925908	0.822423	0.986842	0.954597	0.944563	0.929261	0.954768
885	0.92613	0.959385	0.968023	0.957741	0.93045	0.897108	0.93658	0.914131	0.926286	0.818233	0.986908	0.954714	0.94471	0.92918	0.954903
890	0.927746	0.959701	0.967317	0.958041	0.930806	0.887118	0.936019	0.916182	0.926012	0.820316	0.987031	0.954672	0.944659	0.928754	0.954864
895	0.932208	0.95941	0.967403	0.957862	0.93209	0.894667	0.938795	0.918718	0.926159	0.820855	0.986838	0.954925	0.944962	0.930455	0.955098
900	0.927521	0.957975	0.967134	0.957737	0.929984	0.891711	0.935697	0.916429	0.926684	0.819875	0.986847	0.954513	0.944465	0.928872	0.954702
905	0.926784	0.958245	0.966925	0.957926	0.929823	0.890521	0.935712	0.920623	0.9264	0.820977	0.986684	0.954493	0.944435	0.929147	0.954664
910	0.927819	0.958712	0.96723	0.958135	0.928858	0.902041	0.936751	0.923763	0.92545	0.817891	0.9869	0.954451	0.944389	0.930323	0.954639
915	0.927222	0.958887	0.966817	0.957116	0.930914	0.897574	0.93601	0.920074	0.92555	0.81706	0.986933	0.954216	0.944104	0.929469	0.954415
920	0.928779	0.958877	0.967122	0.957366	0.929539	0.905763	0.938029	0.923438	0.926293	0.818149	0.986916	0.954608	0.944578	0.930934	0.954784
925	0.929086	0.95846	0.967112	0.957685	0.928464	0.911427	0.936987	0.920831	0.92618	0.817393	0.986863	0.954449	0.944382	0.930954	0.954635
930	0.929117	0.959214	0.967368	0.957455	0.929391	0.898042	0.937132	0.915568	0.926462	0.818633	0.986796	0.954571	0.944534	0.929562	0.954751
935	0.925644	0.957481	0.96775	0.957439	0.93037	0.894983	0.938174	0.918385	0.926511	0.818787	0.986556	0.954577	0.944545	0.92928	0.954773
940	0.92613	0.958485	0.966578	0.957038	0.926995	0.896366	0.934261	0.917273	0.926162	0.820229	0.986803	0.954066	0.943915	0.928756	0.95424
945	0.926327	0.959588	0.96773	0.957131	0.928771	0.895582	0.935909	0.920772	0.925788	0.818198	0.986856	0.954458	0.944392	0.929332	0.954626
950	0.924254	0.960459	0.96717	0.957921	0.929545	0.90175	0.937647	0.919119	0.925904	0.820838	0.987137	0.95477	0.944774	0.930159	0.954939
955	0.926092	0.958092	0.967421	0.957112	0.930342	0.902926	0.935158	0.919355	0.926815	0.822485	0.986849	0.954652	0.944632	0.930241	0.954825
960	0.926919	0.958495	0.967105	0.95634	0.928022	0.898042	0.933902	0.91641	0.924618	0.814973	0.98681	0.953643	0.943404	0.928331	0.953835
965	0.925389	0.959746	0.967461	0.958176	0.930435	0.897059	0.935037	0.919517	0.925741	0.816829	0.986884	0.954473	0.944415	0.929298	0.954664
970	0.930177	0.959196	0.967913	0.957738	0.92902	0.902093	0.939089	0.91574	0.927319	0.822265	0.987034	0.955184	0.945279	0.930689	0.955356
975	0.928281	0.959815	0.967519	0.958631	0.930475	0.890995	0.937616	0.917763	0.926059	0.81762	0.986618	0.954697	0.944688	0.929218	0.954883
980	0.926829	0.958043	0.966799	0.957782	0.928094	0.901695	0.937522	0.919931	0.926092	0.820186	0.986648	0.954378	0.944296	0.929966	0.954553
985	0.926219	0.959853	0.967051	0.957459	0.931145	0.902145	0.937336	0.914907	0.92588	0.819469	0.986896	0.954553	0.94451	0.929851	0.954726
990	0.927074	0.959116	0.967447	0.956252	0.930271	0.892163	0.935284	0.919872	0.925651	0.817086	0.986802	0.954192	0.944064	0.92882	0.954362
995	0.926451	0.958535	0.967032	0.958024	0.93012	0.902276	0.935519	0.916841	0.925837	0.820288	0.986751	0.954396	0.944328	0.929789	0.954597
1000	0.924392	0.958717	0.967304	0.958199	0.932171	0.901882	0.937199	0.918057	0.925876	0.819869	0.986816	0.954659	0.944646	0.930044	0.954856

## Sheet: Random forest
Number of features	Adipocytes	Atrial Cardiomyocyte	Endothelial	Fibroblast	Lymphoid	Mesothelial	Myeloid	Neuronal	Pericytes	Smooth muscle cells	Ventricular cardiomyocyte	ACC	MCC	Macro F1	Weighted F1
5	0.02382	0.019481	0.367734	0.006639	0.007515	0.018421	0.012091	0.005735	0.004443	0.007753	0.015074	0.226315	0.034593	0.044428	0.090213
10	0.054619	0.031892	0.369805	0.010192	0.010261	0.022989	0.027945	0.009225	0.005554	0.007958	0.024278	0.228715	0.045574	0.052247	0.09575
15	0.168883	0.690069	0.177659	0.519575	0.0096	0.152469	0.1211	0.074692	0.140501	0.087188	0.577156	0.312303	0.214018	0.247172	0.340129
20	0.613255	0.83647	0.797624	0.835558	0.549681	0.325273	0.393405	0.330053	0.747416	0.491533	0.94213	0.780496	0.737508	0.623854	0.788585
25	0.768465	0.917693	0.863774	0.872579	0.713433	0.430043	0.738609	0.506739	0.810873	0.587232	0.962724	0.855256	0.82496	0.742924	0.859383
30	0.769723	0.918331	0.872545	0.901641	0.720081	0.442274	0.743797	0.733122	0.816499	0.588428	0.965981	0.86671	0.838565	0.77022	0.869641
35	0.816332	0.927442	0.896536	0.928505	0.763105	0.52897	0.773651	0.761444	0.875757	0.672786	0.977076	0.897482	0.875439	0.811055	0.899262
40	0.849834	0.971774	0.928665	0.944062	0.796688	0.629379	0.792789	0.915238	0.894719	0.699632	0.987973	0.920935	0.903773	0.855523	0.922076
45	0.856344	0.97138	0.944147	0.961131	0.806248	0.700204	0.801721	0.930439	0.90919	0.746882	0.988277	0.932166	0.917437	0.874179	0.933148
50	0.906439	0.973319	0.952788	0.969778	0.82845	0.755906	0.831132	0.938639	0.920949	0.754318	0.989912	0.941286	0.928464	0.892875	0.941988
55	0.92451	0.974917	0.960014	0.975119	0.875571	0.8	0.871509	0.946293	0.925628	0.765617	0.990689	0.949539	0.938476	0.909988	0.949956
60	0.928365	0.979614	0.961106	0.976681	0.878137	0.797256	0.875982	0.949449	0.927783	0.771966	0.992129	0.951674	0.941064	0.912588	0.952031
65	0.930644	0.983039	0.964405	0.976638	0.901045	0.820029	0.883819	0.948788	0.935176	0.807085	0.992747	0.956734	0.947196	0.922129	0.95697
70	0.932063	0.984954	0.970561	0.977378	0.90649	0.847042	0.893848	0.951143	0.937117	0.812009	0.993414	0.959842	0.950972	0.92782	0.96003
75	0.942987	0.984669	0.970744	0.978191	0.908859	0.872753	0.896692	0.953491	0.940452	0.823394	0.993557	0.961425	0.9529	0.933254	0.961576
80	0.94546	0.986583	0.974297	0.980998	0.913132	0.886957	0.905455	0.960715	0.942768	0.826392	0.994678	0.964289	0.956379	0.937949	0.964371
85	0.946605	0.987611	0.974417	0.981609	0.914344	0.887273	0.906573	0.961451	0.946139	0.843315	0.994679	0.965808	0.958226	0.940365	0.965841
90	0.94812	0.988711	0.977971	0.982683	0.921725	0.911429	0.918492	0.963262	0.94938	0.854657	0.994837	0.968807	0.961881	0.946479	0.968799
95	0.949246	0.989441	0.978943	0.982979	0.925713	0.917326	0.922934	0.964968	0.951597	0.866493	0.995237	0.97045	0.963886	0.949534	0.970424
100	0.9465	0.989481	0.978962	0.983471	0.927602	0.929336	0.924546	0.964083	0.952696	0.867152	0.995205	0.970871	0.9644	0.950821	0.970842
105	0.948683	0.989212	0.979838	0.984095	0.929295	0.931254	0.929408	0.969682	0.95393	0.871758	0.995312	0.971932	0.965696	0.952951	0.971896
110	0.966793	0.989003	0.979491	0.984733	0.931862	0.928114	0.930511	0.968793	0.9556	0.880532	0.995383	0.97284	0.966806	0.955529	0.972809
115	0.962923	0.989636	0.980633	0.984862	0.937314	0.937853	0.94048	0.971913	0.956336	0.881035	0.995651	0.974107	0.968351	0.958058	0.974059
120	0.968117	0.989502	0.981261	0.985343	0.951296	0.94209	0.961138	0.973898	0.955746	0.879957	0.995612	0.975819	0.970441	0.962178	0.975758
125	0.968771	0.989124	0.982085	0.985725	0.952797	0.934368	0.961315	0.973	0.956634	0.879459	0.995472	0.976185	0.970887	0.961705	0.97612
130	0.969623	0.989787	0.982548	0.985891	0.956944	0.93578	0.964159	0.973624	0.957999	0.882417	0.995596	0.977035	0.971927	0.963124	0.976974
135	0.971844	0.98959	0.982781	0.986301	0.959111	0.933896	0.965455	0.973865	0.958022	0.8826	0.995552	0.977296	0.972247	0.963547	0.977234
140	0.96905	0.989994	0.98299	0.986087	0.958966	0.936975	0.96539	0.975184	0.958221	0.88408	0.995787	0.977467	0.972456	0.963884	0.977411
145	0.97612	0.989656	0.983255	0.986662	0.960508	0.941423	0.96771	0.974398	0.958947	0.886043	0.995719	0.978003	0.973111	0.965495	0.977941
150	0.976719	0.988786	0.98321	0.986533	0.96171	0.937368	0.969005	0.977192	0.958682	0.886682	0.995505	0.977987	0.97309	0.965581	0.977922
155	0.979292	0.989676	0.98358	0.986891	0.964004	0.945148	0.971123	0.976567	0.959239	0.887454	0.995784	0.97859	0.973826	0.96716	0.978523
160	0.977659	0.989789	0.983367	0.986819	0.966428	0.946779	0.972526	0.976178	0.959259	0.888603	0.995716	0.97872	0.973986	0.967556	0.978647
165	0.978063	0.989169	0.983606	0.986819	0.967842	0.943158	0.9739	0.976426	0.959749	0.890068	0.9956	0.978968	0.974289	0.967673	0.978897
170	0.97915	0.98985	0.983774	0.987142	0.968406	0.941754	0.974635	0.976703	0.959994	0.889879	0.995951	0.979281	0.97467	0.967931	0.979214
175	0.976981	0.990872	0.984208	0.986957	0.968913	0.938947	0.975297	0.978476	0.960961	0.892289	0.996198	0.979777	0.975277	0.968191	0.979707
180	0.979412	0.989703	0.984091	0.987449	0.970702	0.943238	0.978504	0.978302	0.960547	0.891412	0.995939	0.979837	0.97535	0.969027	0.979768
185	0.978598	0.990423	0.983996	0.987534	0.971592	0.942657	0.978752	0.97952	0.960875	0.893019	0.996139	0.980085	0.975653	0.969373	0.980014
190	0.979685	0.990464	0.984307	0.98766	0.971488	0.942657	0.979536	0.980025	0.960513	0.891332	0.996143	0.980102	0.975674	0.969437	0.98003
195	0.981187	0.9907	0.984375	0.987773	0.970508	0.947149	0.979182	0.980367	0.960744	0.891568	0.996163	0.980173	0.97576	0.969974	0.980094
200	0.98457	0.989664	0.984694	0.988005	0.971349	0.948396	0.979817	0.979654	0.960371	0.890141	0.996055	0.980164	0.97575	0.970247	0.980084
205	0.983759	0.990018	0.984544	0.988108	0.971769	0.947149	0.980215	0.981814	0.960667	0.891144	0.99592	0.980262	0.975869	0.970464	0.980179
210	0.982933	0.989678	0.984528	0.988114	0.97223	0.94854	0.980666	0.980506	0.960218	0.889675	0.996076	0.980184	0.975774	0.970288	0.980096
215	0.982405	0.990202	0.98428	0.987952	0.974527	0.946853	0.981255	0.980506	0.960121	0.890132	0.996196	0.980282	0.975893	0.970403	0.98019
220	0.983353	0.990374	0.984436	0.988192	0.974591	0.948468	0.981146	0.98117	0.96055	0.891143	0.996207	0.980481	0.976136	0.970875	0.980392
225	0.984967	0.990606	0.984549	0.9881	0.974384	0.945024	0.982048	0.978879	0.960582	0.892091	0.996267	0.980583	0.976261	0.970682	0.980499
230	0.985503	0.990583	0.984304	0.987978	0.974774	0.947001	0.981802	0.980025	0.960735	0.892018	0.996236	0.98055	0.976221	0.970996	0.980463
235	0.984689	0.99014	0.984619	0.988469	0.975178	0.948396	0.982137	0.979742	0.960544	0.890481	0.996104	0.980563	0.976237	0.970954	0.980475
240	0.984955	0.990287	0.984701	0.988391	0.97498	0.943317	0.982264	0.981942	0.960968	0.892118	0.99622	0.980756	0.976472	0.970922	0.980667
245	0.984283	0.990333	0.98457	0.988202	0.975396	0.951524	0.98257	0.982425	0.960623	0.891243	0.996172	0.980647	0.97634	0.971577	0.980554
250	0.984021	0.990655	0.98478	0.988579	0.975805	0.947222	0.983229	0.983051	0.960304	0.889086	0.996335	0.980723	0.976432	0.971188	0.980626
255	0.984697	0.990921	0.984641	0.988419	0.976327	0.947001	0.982989	0.98066	0.960363	0.891166	0.996304	0.980751	0.976466	0.971226	0.980656
260	0.985091	0.990345	0.98475	0.988593	0.97649	0.945378	0.983371	0.982416	0.960665	0.890839	0.99628	0.980847	0.976582	0.971293	0.980749
265	0.983073	0.990671	0.984729	0.988369	0.976508	0.944056	0.983439	0.982159	0.960598	0.890759	0.996327	0.980809	0.976537	0.970972	0.980713
270	0.985904	0.990673	0.984666	0.988419	0.976898	0.945024	0.983956	0.982292	0.96033	0.890773	0.996239	0.980798	0.976523	0.97138	0.980703
275	0.985094	0.991072	0.984855	0.988603	0.977414	0.94927	0.983955	0.983205	0.960839	0.890416	0.996376	0.981028	0.976805	0.971918	0.980931
280	0.9832	0.99103	0.984738	0.988638	0.97824	0.950523	0.984685	0.982665	0.960332	0.890199	0.996352	0.980955	0.976715	0.971873	0.980855
285	0.983733	0.991012	0.984815	0.988714	0.977491	0.956582	0.984429	0.982554	0.960328	0.889242	0.996296	0.980909	0.976658	0.972291	0.980802
290	0.984554	0.99101	0.984952	0.988725	0.977549	0.955265	0.984231	0.981266	0.960461	0.888698	0.99624	0.980913	0.976664	0.972087	0.980808
295	0.984681	0.991012	0.984705	0.988726	0.97776	0.956641	0.984446	0.982532	0.960237	0.888889	0.996295	0.980875	0.976618	0.972357	0.98077
300	0.984419	0.991418	0.984934	0.988986	0.977549	0.954545	0.984774	0.982421	0.960104	0.886452	0.996423	0.980913	0.976664	0.972002	0.980803
305	0.983877	0.991332	0.985044	0.988841	0.977483	0.957418	0.984462	0.981514	0.960426	0.888564	0.996503	0.981037	0.976816	0.972315	0.980931
310	0.985357	0.991156	0.984819	0.988809	0.977023	0.958678	0.98454	0.981008	0.960269	0.888195	0.996324	0.980891	0.976637	0.97238	0.980774
315	0.984135	0.99116	0.98482	0.988919	0.977783	0.964432	0.984601	0.982656	0.960228	0.888188	0.996363	0.980951	0.97671	0.973026	0.980838
320	0.984681	0.991204	0.984774	0.989029	0.97776	0.964997	0.9851	0.982532	0.960341	0.88818	0.996407	0.981026	0.976802	0.973182	0.980905
325	0.983873	0.991053	0.98485	0.98907	0.977531	0.964948	0.984405	0.982927	0.960496	0.888173	0.996356	0.981004	0.976775	0.973062	0.980884
330	0.983064	0.990438	0.98491	0.988669	0.977556	0.965045	0.984686	0.981634	0.96049	0.888315	0.996192	0.980886	0.976632	0.972818	0.980769
335	0.984959	0.990948	0.9851	0.989452	0.978353	0.964237	0.984788	0.983308	0.960709	0.887521	0.996343	0.981174	0.976984	0.973247	0.981057
340	0.984152	0.990478	0.98494	0.989094	0.978138	0.960825	0.984295	0.983051	0.960689	0.887733	0.996252	0.980999	0.97677	0.972695	0.98088
345	0.983042	0.991305	0.98486	0.989317	0.978422	0.963674	0.984538	0.982905	0.960547	0.888009	0.996372	0.98109	0.976881	0.972999	0.980971
350	0.985098	0.991497	0.984927	0.989307	0.978268	0.966415	0.985122	0.983432	0.96043	0.88628	0.996463	0.981108	0.976903	0.973386	0.980988
355	0.983331	0.99111	0.985103	0.98908	0.978985	0.961486	0.985078	0.981491	0.960523	0.886855	0.996336	0.98109	0.976881	0.972671	0.980964
360	0.983865	0.991201	0.984948	0.989074	0.979371	0.964384	0.986024	0.981127	0.960384	0.886185	0.996463	0.981112	0.976908	0.973002	0.980989
365	0.984144	0.990688	0.985242	0.989458	0.979424	0.960717	0.985676	0.983818	0.960655	0.885265	0.996407	0.981208	0.977025	0.972863	0.981081
370	0.982929	0.990905	0.985139	0.989215	0.979364	0.964335	0.985354	0.981768	0.960349	0.885383	0.996248	0.981033	0.976811	0.972817	0.980903
375	0.982653	0.991201	0.984923	0.989038	0.97907	0.970365	0.985138	0.98278	0.960206	0.885364	0.996316	0.980962	0.976724	0.973369	0.980835
380	0.985492	0.99146	0.984775	0.989267	0.979162	0.966369	0.985351	0.983175	0.960167	0.885542	0.996411	0.981035	0.976814	0.973379	0.980907
385	0.983738	0.991461	0.985016	0.989359	0.979685	0.967698	0.985679	0.982665	0.960191	0.884074	0.996403	0.981073	0.97686	0.97327	0.980942
390	0.984812	0.991307	0.984962	0.989415	0.97984	0.960879	0.985904	0.983038	0.960142	0.885002	0.996432	0.981112	0.976908	0.972885	0.980981
395	0.984279	0.991264	0.984857	0.989428	0.979285	0.960771	0.985508	0.982007	0.960202	0.88568	0.996416	0.981064	0.976848	0.9727	0.980932
400	0.984004	0.991245	0.985303	0.989322	0.979965	0.959394	0.985776	0.983167	0.959818	0.882748	0.996368	0.981011	0.976784	0.972465	0.980877
405	0.982924	0.991027	0.985193	0.98935	0.979859	0.963014	0.985788	0.982682	0.960003	0.88274	0.996404	0.981017	0.976792	0.972635	0.980875
410	0.984542	0.9912	0.985086	0.989408	0.980012	0.964237	0.985793	0.982278	0.959883	0.883069	0.996408	0.981019	0.976794	0.972901	0.980878
415	0.984681	0.990304	0.985217	0.989558	0.979353	0.960219	0.985254	0.982621	0.960319	0.88452	0.996173	0.981024	0.9768	0.972565	0.980888
420	0.984951	0.990709	0.985045	0.989475	0.97907	0.960717	0.985604	0.982652	0.959937	0.883008	0.996272	0.980917	0.97667	0.972495	0.980777
425	0.983055	0.990774	0.985098	0.989378	0.980098	0.96281	0.985693	0.980487	0.959743	0.882574	0.996296	0.980893	0.97664	0.972364	0.98075
430	0.983453	0.991392	0.985197	0.989267	0.980044	0.960825	0.985774	0.98139	0.960113	0.883707	0.996344	0.981059	0.976843	0.972501	0.980917
435	0.984935	0.990512	0.985192	0.989577	0.980241	0.96547	0.98608	0.981285	0.959847	0.882615	0.996289	0.980993	0.976762	0.972913	0.980852
440	0.983996	0.990595	0.985212	0.989544	0.9806	0.962912	0.986185	0.981233	0.960491	0.884294	0.996317	0.981183	0.976995	0.972853	0.981043
445	0.98358	0.990853	0.985062	0.989603	0.980074	0.965659	0.985628	0.984179	0.960227	0.884455	0.996321	0.981108	0.976903	0.97324	0.98097
450	0.984939	0.991089	0.985225	0.989727	0.979948	0.962147	0.985649	0.98315	0.960123	0.882549	0.996344	0.981088	0.976879	0.972808	0.980948
455	0.9848	0.990841	0.985189	0.989852	0.980134	0.962861	0.985601	0.982656	0.959632	0.880723	0.99636	0.980946	0.976705	0.972604	0.980798
460	0.984669	0.99081	0.985311	0.9897	0.980338	0.962912	0.985798	0.982763	0.959999	0.883202	0.996245	0.981086	0.976876	0.972886	0.980942
465	0.984931	0.990584	0.985009	0.989861	0.980132	0.964286	0.985839	0.983283	0.959965	0.883929	0.996185	0.981033	0.976811	0.973091	0.980891
470	0.984262	0.990253	0.98545	0.989997	0.980784	0.964138	0.986226	0.983561	0.960414	0.883953	0.996285	0.981281	0.977114	0.973211	0.981137
475	0.984402	0.990467	0.98502	0.989828	0.980479	0.962912	0.985737	0.983179	0.959317	0.879822	0.996233	0.980793	0.976519	0.972491	0.980637
480	0.98455	0.990793	0.985346	0.989836	0.980996	0.96832	0.986461	0.982398	0.959718	0.881298	0.996284	0.981077	0.976865	0.973273	0.980924
485	0.982105	0.990371	0.985189	0.989747	0.980633	0.96845	0.986142	0.983167	0.959502	0.880005	0.996209	0.980858	0.976597	0.972865	0.980707
490	0.984262	0.990579	0.985195	0.989845	0.981426	0.969822	0.986101	0.982145	0.959662	0.881816	0.996316	0.981042	0.976822	0.973379	0.980894
495	0.984258	0.990577	0.985147	0.989778	0.980972	0.970406	0.986164	0.984954	0.960253	0.884394	0.996257	0.981205	0.977021	0.973924	0.981064
500	0.982634	0.990512	0.985131	0.989662	0.980365	0.967653	0.986145	0.983797	0.959598	0.881579	0.996193	0.980911	0.976661	0.973024	0.980758
505	0.982911	0.990706	0.985222	0.989876	0.980065	0.967033	0.985498	0.98278	0.959651	0.881946	0.996277	0.980957	0.976718	0.972906	0.98081
510	0.983996	0.990622	0.985014	0.989838	0.979707	0.968987	0.985889	0.984553	0.959291	0.88123	0.996193	0.980831	0.976564	0.973211	0.980677
515	0.983856	0.990641	0.985164	0.990047	0.980143	0.968987	0.985655	0.984565	0.959469	0.879982	0.996229	0.980893	0.97664	0.973158	0.980738
520	0.981687	0.990194	0.985122	0.98958	0.980421	0.965612	0.985709	0.981352	0.959692	0.880297	0.996205	0.980809	0.976537	0.972352	0.980649
525	0.98372	0.991065	0.985322	0.989838	0.980273	0.96623	0.986123	0.983012	0.960089	0.88179	0.996253	0.981112	0.976908	0.973065	0.980956
530	0.982779	0.990999	0.985038	0.989614	0.980834	0.970365	0.986274	0.983403	0.960056	0.882836	0.996289	0.981088	0.976878	0.973499	0.980933
535	0.983453	0.990382	0.984968	0.990014	0.980777	0.97186	0.985968	0.982767	0.959431	0.880605	0.996122	0.980853	0.976591	0.973304	0.980688
540	0.983987	0.989737	0.985248	0.989561	0.980823	0.969697	0.986297	0.984541	0.959728	0.880387	0.996118	0.980895	0.976643	0.973284	0.980735
545	0.984123	0.989911	0.985117	0.989822	0.98085	0.970406	0.98576	0.983029	0.959527	0.880836	0.996122	0.980853	0.976591	0.973228	0.980695
550	0.983309	0.99109	0.985047	0.989872	0.981186	0.96978	0.985755	0.981118	0.959242	0.879742	0.996309	0.980862	0.976602	0.97295	0.980698
555	0.9848	0.990576	0.985178	0.989633	0.981092	0.966323	0.986035	0.983055	0.959263	0.879032	0.996182	0.980809	0.976537	0.972834	0.980647
560	0.982906	0.990001	0.985122	0.989669	0.981153	0.968407	0.986339	0.982767	0.959412	0.879533	0.996138	0.980805	0.976532	0.972859	0.980643
565	0.983033	0.989852	0.984967	0.989738	0.980885	0.964187	0.985978	0.98263	0.959004	0.879101	0.995999	0.980616	0.976301	0.972307	0.98045
570	0.983996	0.989614	0.984984	0.989855	0.981354	0.966988	0.986342	0.983283	0.959288	0.880725	0.996002	0.98078	0.976502	0.972948	0.98062
575	0.982634	0.988969	0.98501	0.989648	0.980219	0.96	0.985487	0.983128	0.959473	0.879773	0.995872	0.980581	0.976257	0.971837	0.980416
580	0.984792	0.989356	0.985153	0.989619	0.981056	0.962147	0.986084	0.983374	0.959166	0.877997	0.996015	0.980645	0.976337	0.972251	0.980473
585	0.982358	0.990022	0.985408	0.989777	0.981151	0.965706	0.986235	0.981873	0.959293	0.878699	0.996158	0.98082	0.97655	0.972425	0.980655
590	0.983585	0.990059	0.985066	0.989635	0.981438	0.964237	0.986127	0.982652	0.959477	0.880421	0.996146	0.980836	0.97657	0.972622	0.980673
595	0.984123	0.989949	0.984906	0.989568	0.981145	0.962147	0.986342	0.981749	0.959208	0.880067	0.996059	0.980703	0.976407	0.972297	0.980533
600	0.98439	0.989653	0.98507	0.989693	0.981916	0.967078	0.986639	0.982905	0.959424	0.880649	0.996059	0.980858	0.976596	0.973043	0.980693
605	0.984114	0.990102	0.984899	0.989939	0.981029	0.967698	0.986129	0.984175	0.959549	0.880499	0.996186	0.980878	0.976621	0.97312	0.980712
610	0.984542	0.989889	0.984973	0.989518	0.981258	0.967786	0.986238	0.983528	0.958935	0.878595	0.996086	0.980645	0.976336	0.97285	0.980472
615	0.983182	0.989677	0.984793	0.989721	0.981268	0.966277	0.986128	0.981338	0.958753	0.878134	0.995959	0.980506	0.976165	0.972294	0.980327
620	0.984525	0.990124	0.984982	0.989743	0.980966	0.968363	0.985935	0.981481	0.958829	0.876829	0.996071	0.98057	0.976244	0.972532	0.980386
625	0.983729	0.990105	0.985071	0.989846	0.981529	0.964335	0.986106	0.983154	0.959003	0.877315	0.996074	0.980676	0.976375	0.972388	0.980499
630	0.982634	0.98944	0.985093	0.989492	0.981174	0.967033	0.986018	0.9821	0.958615	0.876292	0.995907	0.980421	0.976062	0.972164	0.980241
635	0.983042	0.989869	0.984792	0.989602	0.981677	0.964187	0.986126	0.98222	0.958395	0.876519	0.995955	0.980408	0.976047	0.972035	0.980218
640	0.985075	0.990077	0.985043	0.989953	0.981116	0.967653	0.986081	0.983648	0.958529	0.875016	0.996079	0.980539	0.976206	0.97257	0.980346
645	0.9848	0.989542	0.985112	0.989868	0.981265	0.964852	0.985888	0.982394	0.958662	0.874992	0.995991	0.980486	0.976141	0.972124	0.980298
650	0.982761	0.989673	0.984961	0.989722	0.981086	0.964948	0.986085	0.982127	0.958613	0.876032	0.995912	0.980435	0.97608	0.971993	0.980243
655	0.983585	0.989585	0.984821	0.989469	0.980795	0.966277	0.985714	0.980955	0.958496	0.875081	0.995861	0.980264	0.97587	0.971876	0.980074
660	0.983983	0.988987	0.984728	0.989778	0.98098	0.964286	0.985777	0.982122	0.958378	0.875305	0.995848	0.980262	0.975867	0.971834	0.980068
665	0.983318	0.989156	0.984864	0.989453	0.981116	0.965659	0.985627	0.982754	0.95831	0.874398	0.995944	0.980242	0.975843	0.971873	0.980046
670	0.983585	0.989654	0.984986	0.989692	0.98082	0.968276	0.98563	0.983274	0.958056	0.872789	0.995991	0.980246	0.975849	0.972069	0.980042
675	0.982503	0.989287	0.984776	0.989602	0.980613	0.963524	0.985761	0.979924	0.95805	0.873381	0.99586	0.9801	0.97567	0.971207	0.979901
680	0.983046	0.989028	0.985124	0.989652	0.981114	0.966277	0.985827	0.981744	0.958545	0.873406	0.995864	0.980304	0.97592	0.971784	0.980107
685	0.983847	0.989758	0.984815	0.989718	0.981505	0.963574	0.985903	0.983536	0.957863	0.873217	0.996027	0.980235	0.975835	0.971797	0.980042
690	0.983318	0.989395	0.984854	0.989584	0.981177	0.967786	0.986015	0.981496	0.958115	0.872886	0.995991	0.980211	0.975806	0.971874	0.980013
695	0.982358	0.989716	0.984904	0.98956	0.981214	0.96623	0.985736	0.982483	0.957827	0.87271	0.996051	0.980184	0.975773	0.971708	0.979984
700	0.983042	0.989799	0.984886	0.989659	0.980738	0.966988	0.985802	0.981993	0.958093	0.873383	0.995956	0.980224	0.975822	0.971849	0.980029
705	0.982634	0.989201	0.98494	0.989844	0.981093	0.966988	0.985991	0.983261	0.957846	0.871349	0.995987	0.980162	0.975746	0.97174	0.979958
710	0.983852	0.98912	0.984707	0.989802	0.981324	0.964997	0.985934	0.983369	0.957824	0.87306	0.995952	0.980158	0.975741	0.971813	0.979958
715	0.981818	0.989439	0.985	0.989793	0.981089	0.964138	0.985737	0.982496	0.957853	0.872044	0.995976	0.980178	0.975765	0.971399	0.979969
720	0.983309	0.989673	0.984878	0.989745	0.980753	0.964237	0.985589	0.982478	0.957688	0.87246	0.995968	0.980129	0.975705	0.971525	0.979924
725	0.982761	0.989883	0.98487	0.989879	0.981584	0.967033	0.986169	0.983519	0.957702	0.870832	0.995948	0.980169	0.975754	0.971835	0.979959
730	0.983178	0.989693	0.984787	0.989768	0.981469	0.970447	0.985779	0.983008	0.957553	0.871798	0.995936	0.980109	0.975681	0.972129	0.979902
735	0.982358	0.989167	0.984966	0.989863	0.981209	0.967786	0.985773	0.98312	0.95776	0.872339	0.995964	0.980173	0.975758	0.971846	0.97997
740	0.982911	0.989369	0.984974	0.989595	0.981588	0.967033	0.986169	0.982612	0.957658	0.870124	0.99592	0.980087	0.975654	0.971632	0.979871
745	0.983852	0.989131	0.984846	0.989636	0.98126	0.961433	0.985867	0.981846	0.957539	0.871658	0.995885	0.980034	0.975589	0.971177	0.979825
750	0.98209	0.989223	0.984946	0.989603	0.980607	0.965517	0.985358	0.982608	0.957808	0.872517	0.99588	0.98008	0.975646	0.971469	0.979871
755	0.983318	0.989134	0.984889	0.989702	0.981352	0.964948	0.985781	0.981961	0.957609	0.872121	0.995881	0.980083	0.975648	0.971518	0.979872
760	0.983182	0.98935	0.985013	0.989684	0.981202	0.965517	0.98576	0.982211	0.957892	0.87118	0.996008	0.980171	0.975757	0.971545	0.979954
765	0.982766	0.988724	0.984907	0.989728	0.980473	0.964237	0.985739	0.981573	0.957336	0.870003	0.99575	0.979874	0.975394	0.971021	0.979653
770	0.982625	0.989196	0.984986	0.989695	0.980801	0.967653	0.985412	0.981827	0.957507	0.870615	0.995889	0.979998	0.975545	0.971473	0.979784
775	0.982494	0.988768	0.984915	0.98929	0.981233	0.964187	0.985933	0.981712	0.957307	0.868791	0.99573	0.97981	0.975316	0.970942	0.979584
780	0.983856	0.989239	0.985008	0.989718	0.981294	0.960825	0.98634	0.98324	0.957505	0.870545	0.995853	0.980076	0.97564	0.97122	0.979859
785	0.982348	0.988941	0.984882	0.989602	0.981471	0.963574	0.985971	0.983619	0.957091	0.867984	0.995778	0.979826	0.975334	0.971024	0.979599
790	0.981268	0.989414	0.984679	0.989449	0.980708	0.963524	0.98578	0.982086	0.956995	0.868442	0.995873	0.979748	0.97524	0.970747	0.979523
795	0.982484	0.989408	0.984619	0.989812	0.981296	0.9649	0.985948	0.982202	0.957072	0.870333	0.995786	0.979881	0.975402	0.97126	0.979659
800	0.982901	0.989285	0.984868	0.98966	0.980584	0.964237	0.985741	0.982331	0.957246	0.869693	0.995849	0.979899	0.975424	0.971127	0.979678
805	0.98344	0.989425	0.984949	0.989727	0.981498	0.963423	0.986405	0.982866	0.95709	0.868314	0.995821	0.979936	0.97547	0.971178	0.979705
810	0.983843	0.989669	0.984951	0.989777	0.980973	0.966942	0.985373	0.98376	0.957034	0.867567	0.995809	0.979863	0.975381	0.971427	0.979629
815	0.980308	0.989005	0.984773	0.989605	0.980644	0.966369	0.985262	0.981444	0.957022	0.869073	0.995794	0.979737	0.975225	0.970845	0.97951
820	0.981127	0.98915	0.984874	0.989546	0.980528	0.966323	0.985996	0.981569	0.957082	0.867769	0.995754	0.979764	0.975259	0.970883	0.979526
825	0.980875	0.989595	0.984757	0.989527	0.981001	0.964948	0.985646	0.982585	0.957125	0.869136	0.995873	0.979841	0.975353	0.971006	0.979615
830	0.98194	0.989618	0.984812	0.989972	0.980941	0.961486	0.985519	0.983386	0.957446	0.870071	0.995885	0.980003	0.975551	0.971007	0.979781
835	0.981677	0.988572	0.984836	0.989713	0.980997	0.960554	0.985668	0.98324	0.957149	0.868441	0.995687	0.979768	0.975263	0.970594	0.979538
840	0.981273	0.988291	0.984748	0.989797	0.981114	0.962043	0.985758	0.983752	0.956574	0.867156	0.995726	0.979631	0.975096	0.970567	0.979393
845	0.981147	0.989209	0.984859	0.989737	0.981271	0.968407	0.985781	0.981957	0.957345	0.870322	0.99581	0.979954	0.975491	0.97144	0.979728
850	0.982086	0.988743	0.984705	0.989721	0.980847	0.968858	0.985176	0.982483	0.956898	0.8678	0.99581	0.979697	0.975177	0.971193	0.979466
855	0.980177	0.98874	0.984877	0.989757	0.980648	0.964138	0.985345	0.982461	0.956659	0.866783	0.995738	0.979631	0.975096	0.970484	0.979388
860	0.982348	0.988375	0.984726	0.989629	0.981415	0.963473	0.985867	0.982215	0.956691	0.86765	0.995595	0.979617	0.975079	0.970726	0.979387
865	0.982358	0.989039	0.984794	0.989562	0.981534	0.969739	0.985687	0.981823	0.957131	0.868731	0.995794	0.97983	0.975339	0.971472	0.979599
870	0.981001	0.988486	0.984754	0.989797	0.980522	0.964852	0.985111	0.980402	0.956575	0.866489	0.995619	0.979513	0.974952	0.970328	0.979268
875	0.981395	0.988996	0.984846	0.989704	0.980892	0.966942	0.985298	0.981689	0.956933	0.867296	0.99575	0.979708	0.975191	0.970886	0.979472
880	0.98045	0.989085	0.984788	0.989537	0.980714	0.960499	0.985152	0.982336	0.956312	0.865101	0.99581	0.979489	0.974922	0.96998	0.979245
885	0.981677	0.988418	0.984683	0.989672	0.980979	0.96547	0.985275	0.981578	0.956246	0.865114	0.995615	0.97942	0.974839	0.97043	0.979168
890	0.979504	0.98842	0.98466	0.989468	0.980927	0.966277	0.985878	0.981693	0.955967	0.864472	0.995631	0.979332	0.97473	0.970263	0.979082
895	0.981137	0.988415	0.984923	0.989798	0.981664	0.96623	0.985632	0.979758	0.956633	0.865818	0.995715	0.979626	0.97509	0.97052	0.979382
900	0.981546	0.988974	0.984913	0.989602	0.981146	0.966851	0.985711	0.980277	0.956411	0.866061	0.99581	0.979615	0.975077	0.970664	0.979373
905	0.981268	0.989255	0.984618	0.989559	0.981396	0.963423	0.985962	0.980801	0.956371	0.865316	0.995731	0.979527	0.974969	0.970336	0.97928
910	0.980046	0.988848	0.984918	0.9895	0.981077	0.964088	0.985378	0.980796	0.956551	0.865951	0.995786	0.97958	0.975033	0.970267	0.979336
915	0.981551	0.988763	0.984852	0.989659	0.981714	0.963423	0.986096	0.981564	0.956338	0.865014	0.995651	0.97956	0.975009	0.970421	0.979309
920	0.980455	0.98868	0.984949	0.989544	0.981396	0.966137	0.985531	0.979873	0.956203	0.864158	0.995659	0.979451	0.974876	0.970235	0.979199
925	0.980849	0.988954	0.984761	0.989546	0.98103	0.962656	0.985343	0.98131	0.955903	0.861796	0.995647	0.979285	0.974674	0.9698	0.979019
930	0.980713	0.989064	0.984808	0.989611	0.981762	0.966043	0.985716	0.980517	0.955864	0.862807	0.995783	0.979416	0.974834	0.970244	0.979155
935	0.979761	0.988929	0.984673	0.989446	0.981072	0.96322	0.9856	0.979114	0.955957	0.863599	0.995727	0.979329	0.974728	0.969736	0.979068
940	0.979761	0.988566	0.984648	0.989402	0.98103	0.962604	0.985126	0.980781	0.955598	0.863312	0.99558	0.97917	0.974533	0.969674	0.978913
945	0.981001	0.988634	0.984662	0.989548	0.981563	0.963939	0.985833	0.980512	0.955689	0.862768	0.995747	0.97931	0.974703	0.969991	0.979047
950	0.980308	0.989212	0.98473	0.989714	0.981419	0.965517	0.985598	0.981036	0.956309	0.865666	0.995766	0.979562	0.975012	0.97048	0.979315
955	0.981682	0.988956	0.984704	0.989655	0.980569	0.962604	0.98525	0.98234	0.956184	0.864352	0.995738	0.979438	0.974861	0.970185	0.979179
960	0.978803	0.988433	0.984879	0.989479	0.981142	0.964039	0.98539	0.981444	0.956122	0.864038	0.995572	0.979354	0.974757	0.96994	0.979099
965	0.980035	0.989195	0.984749	0.989548	0.981237	0.959889	0.985642	0.980901	0.955935	0.861563	0.995814	0.979343	0.974744	0.969501	0.97908
970	0.979488	0.98943	0.984753	0.989572	0.981186	0.96547	0.985922	0.981957	0.956101	0.863336	0.995798	0.979467	0.974896	0.970274	0.97921
975	0.980177	0.988373	0.984613	0.989335	0.981707	0.96199	0.985855	0.980676	0.956009	0.863544	0.995596	0.97929	0.974679	0.969807	0.979034
980	0.980177	0.988742	0.984836	0.989356	0.98088	0.961219	0.98556	0.978604	0.956104	0.863005	0.995603	0.979301	0.974693	0.969463	0.979039
985	0.9791	0.988225	0.984466	0.989272	0.980919	0.962656	0.985254	0.979867	0.955439	0.861995	0.995583	0.979019	0.974349	0.969343	0.978752
990	0.981122	0.989146	0.984851	0.989524	0.98109	0.964138	0.985318	0.97856	0.956055	0.863071	0.99564	0.979361	0.974765	0.969865	0.979097
995	0.979345	0.987961	0.984717	0.989395	0.980859	0.96281	0.985443	0.980772	0.955466	0.860123	0.995537	0.979028	0.974359	0.969312	0.978752
1000	0.978661	0.988696	0.984651	0.989354	0.981014	0.965422	0.985483	0.981675	0.955888	0.863746	0.995647	0.979281	0.974668	0.970021	0.979018
