# Supplementary material for: Predicting Heart Cell Types by Using Transcriptome Profiles and a Machine Learning Method
Source: Life (Basel). 2022 Jan 31;12(2):228. doi: 10.3390/life12020228 (PMC8877019; doi:10.3390/life12020228)
Supplement: Supplementary file 1 [file life-12-00228-s001.zip › Table S3.xlsx]

## Sheet: sheet1
Rules_0	passed counts:95879
node_0: feature_name=TTN	feature_id[34].value > threshold=3064.5223388671875
node_19174: feature_name=NPPA	feature_id[11].value <= threshold=268.2763366699219
node_19175: feature_name=MYL7	feature_id[23].value <= threshold=2737.3731689453125
node_19176: feature_name=PDGFRB	feature_id[37].value <= threshold=602.9545288085938
node_19177: feature_name=VWF	feature_id[69].value <= threshold=1103.754150390625
node_19178: feature_name=PLA2G5	feature_id[55].value <= threshold=1036.2705078125
node_19179: feature_name=FHL2	feature_id[36].value > threshold=134.97187042236328
node_19699: feature_name=CDH19	feature_id[27].value <= threshold=909.5044860839844
node_19700: feature_name=EBF1	feature_id[46].value <= threshold=626.9595031738281
node_19701: feature_name=KCNJ3	feature_id[90].value <= threshold=481.23207092285156
node_19702: feature_name=F13A1	feature_id[119].value <= threshold=2228.4524536132812
node_19703: feature_name=LDB2	feature_id[18].value <= threshold=1356.977783203125
node_19704: feature_name=PAM	feature_id[62].value <= threshold=6976.567138671875
node_19705: feature_name=IKZF1	feature_id[147].value <= threshold=871.0788269042969
node_19706: feature_name=NR2F2-AS1	feature_id[79].value <= threshold=311.9638214111328
node_19707: feature_name=NRXN1	feature_id[38].value <= threshold=1551.7332153320312
node_19708: feature_name=PTPRC	feature_id[61].value <= threshold=1017.4044189453125
node_19709: feature_name=BTNL9	feature_id[237].value <= threshold=997.8837890625
node_19710: feature_name=ACSM3	feature_id[341].value <= threshold=1959.1814575195312
node_19711: feature_name=CD163	feature_id[110].value <= threshold=1452.4259643554688
node_19712: feature_name=NTM	feature_id[179].value <= threshold=2607.107666015625
node_19713: feature_name=MT-CO1	feature_id[192].value <= threshold=5063.323486328125
node_19714: feature_name=MYH11	feature_id[105].value <= threshold=833.2552185058594
node_19715: feature_name=DCN	feature_id[43].value <= threshold=2092.88671875
node_19716: feature_name=SYNPR	feature_id[293].value <= threshold=1085.7814331054688
node_19717: feature_name=ANO2	feature_id[136].value <= threshold=792.3935241699219
node_19718: feature_name=ADGRB3	feature_id[167].value <= threshold=1169.8187255859375
node_19719: feature_name=FBN1	feature_id[335].value <= threshold=1476.258056640625
node_19720: feature_name=ELMO1	feature_id[258].value <= threshold=2261.992431640625
node_19721: feature_name=LTBP1	feature_id[378].value <= threshold=10867.974609375
node_19722: feature_name=GPAM	feature_id[141].value <= threshold=3628.5191040039062
node_19723: feature_name=EPS8	feature_id[97].value <= threshold=2810.9208984375
node_19724: feature_name=FLT1	feature_id[174].value <= threshold=1490.8934936523438
node_19725: feature_name=NEGR1	feature_id[53].value <= threshold=712.4416809082031
node_19726: feature_name=B2M	feature_id[126].value <= threshold=2097.011962890625
node_19727: feature_name=LINC02248	feature_id[67].value <= threshold=6584.591064453125
node_19728: feature_name=PAM	feature_id[62].value <= threshold=4918.68017578125
node_19729: feature_name=LDB2	feature_id[18].value <= threshold=572.2464904785156
node_19730: feature_name=DOCK8	feature_id[145].value <= threshold=2066.0671997070312
node_19731: feature_name=RBPJ	feature_id[345].value <= threshold=4518.76513671875
node_19732: feature_name=PDGFRB	feature_id[37].value <= threshold=328.9834442138672
node_19733: feature_name=SAA1	feature_id[369].value <= threshold=2560.9680786132812
node_19734: feature_name=TNC	feature_id[344].value <= threshold=2716.5623779296875
node_19735: feature_name=ITLN1	feature_id[310].value <= threshold=1006.7803955078125
node_19736: feature_name=PLCB1	feature_id[100].value <= threshold=773.5447998046875
node_19737: feature_name=PLA2G2A	feature_id[280].value <= threshold=2352.2322998046875
node_19738: feature_name=PKHD1L1	feature_id[122].value <= threshold=1288.43310546875
node_19739: feature_name=IFI27	feature_id[91].value <= threshold=1960.4678955078125
node_19740: feature_name=AC016831.7	feature_id[363].value <= threshold=9181.0966796875
node_19741: feature_name=SLC19A3	feature_id[185].value <= threshold=1262.2804565429688
node_19742: feature_name=LINC00598	feature_id[298].value <= threshold=3091.7840576171875
node_19743: feature_name=SLITRK6	feature_id[368].value <= threshold=273.83741760253906
node_19744: feature_name=XKR4	feature_id[239].value <= threshold=1919.0245971679688
node_19745: feature_name=C7	feature_id[208].value <= threshold=4083.2828369140625
node_19746: feature_name=CFD	feature_id[358].value <= threshold=3385.6727294921875
node_19747: feature_name=NDUFA4L2	feature_id[124].value <= threshold=2464.9183959960938
node_19748: feature_name=ITGA8	feature_id[80].value <= threshold=2450.1488647460938
node_19749: feature_name=FN1	feature_id[334].value <= threshold=5150.2427978515625
node_19750: feature_name=ST6GALNAC3	feature_id[35].value <= threshold=2223.2967529296875
node_19751: feature_name=ARHGAP15	feature_id[217].value <= threshold=4061.1715087890625
node_19752: feature_name=GRIP1	feature_id[267].value <= threshold=4707.011474609375
node_19753: feature_name=MYL4	feature_id[63].value <= threshold=5685.9935302734375
node_19754: feature_name=RGS6	feature_id[93].value <= threshold=9927.9013671875
node_19755: feature_name=MYL4	feature_id[63].value <= threshold=412.24363708496094
node_19756: feature_name=BTNL9	feature_id[237].value <= threshold=362.9328308105469
node_19757: feature_name=ACTA2	feature_id[52].value <= threshold=965.4062194824219
node_19758: feature_name=ACSM3	feature_id[341].value <= threshold=965.1452331542969
node_19759: feature_name=STEAP4	feature_id[74].value <= threshold=1330.3532104492188
node_19760: feature_name=XKR4	feature_id[239].value <= threshold=1052.859619140625
node_19761: feature_name=PTPRB	feature_id[112].value <= threshold=1845.967529296875
node_19762: feature_name=RABGAP1L	feature_id[279].value <= threshold=12808.9580078125
node_19763: feature_name=IFITM3	feature_id[131].value <= threshold=2435.359619140625
node_19764: feature_name=EBF1	feature_id[46].value <= threshold=149.40985107421875
node_19765: feature_name=VWF	feature_id[69].value <= threshold=993.445556640625
node_19766: feature_name=TFPI	feature_id[178].value <= threshold=1251.729736328125
node_19767: feature_name=PTPRM	feature_id[232].value <= threshold=10378.923828125
node_19768: feature_name=SLITRK6	feature_id[368].value <= threshold=115.1627311706543
node_19769: feature_name=ITGA8	feature_id[80].value <= threshold=1063.5571899414062
node_19770: feature_name=DCN	feature_id[43].value <= threshold=2039.776123046875
node_19771: feature_name=NRXN1	feature_id[38].value <= threshold=1057.6441040039062
node_19772: feature_name=ABCA6	feature_id[48].value <= threshold=1418.7020874023438
node_19773: feature_name=ANGPTL4	feature_id[184].value <= threshold=2550.230712890625
node_19774: feature_name=CALD1	feature_id[45].value <= threshold=10695.60302734375
node_19775: feature_name=CADM2	feature_id[111].value <= threshold=3271.6163330078125
node_19776: feature_name=ACTA2	feature_id[52].value <= threshold=394.55516052246094
node_19777: feature_name=PDE3B	feature_id[264].value <= threshold=2382.8975830078125
node_19778: feature_name=MYH6	feature_id[84].value <= threshold=4943.86669921875
node_19779: feature_name=RORA	feature_id[201].value <= threshold=3446.8319091796875
node_19780: feature_name=BICC1	feature_id[78].value <= threshold=1198.9614868164062
node_19781: feature_name=ADGRB3	feature_id[167].value <= threshold=864.5534057617188
node_19782: feature_name=XKR4	feature_id[239].value <= threshold=526.1083374023438
node_19783: feature_name=AC012409.2	feature_id[343].value <= threshold=950.6965942382812
node_19784: feature_name=SCN7A	feature_id[275].value <= threshold=1190.8087768554688
node_19785: feature_name=EGFL7	feature_id[76].value <= threshold=554.4121704101562
node_19786: feature_name=RGS5	feature_id[49].value <= threshold=1046.6651000976562
node_19787: feature_name=EGFLAM	feature_id[144].value <= threshold=331.86798095703125
node_19788: feature_name=RAMP3	feature_id[242].value <= threshold=452.4901580810547
node_19789: feature_name=ARHGAP15	feature_id[217].value <= threshold=692.8811645507812
node_19790: feature_name=CPLX3	feature_id[287].value <= threshold=637.8575744628906
node_19791: feature_name=PDGFRB	feature_id[37].value <= threshold=317.7295227050781
node_19792: feature_name=SLC38A11	feature_id[322].value <= threshold=137.03357696533203
node_19793: feature_name=ITLN1	feature_id[310].value <= threshold=186.83159637451172
node_19794: feature_name=LDB2	feature_id[18].value <= threshold=230.9735565185547
node_19795: feature_name=FASN	feature_id[106].value <= threshold=372.6477813720703
node_19796: feature_name=SCN7A	feature_id[275].value <= threshold=154.88275146484375
node_19797: feature_name=NPPA	feature_id[11].value <= threshold=182.53173065185547
node_19798: feature_name=LINC00598	feature_id[298].value <= threshold=282.2068634033203
Class: Ventricular cardiomyocyte
Rules_1	passed counts:62186
node_0: feature_name=TTN	feature_id[34].value <= threshold=3064.5223388671875
node_1: feature_name=VWF	feature_id[69].value > threshold=339.9626159667969
node_16033: feature_name=PDGFRB	feature_id[37].value <= threshold=67.04465103149414
node_16034: feature_name=AGT	feature_id[127].value <= threshold=533.5467529296875
node_16035: feature_name=ABCA6	feature_id[48].value <= threshold=708.4669799804688
node_16036: feature_name=PTPRC	feature_id[61].value <= threshold=339.22181701660156
node_16037: feature_name=ACTA2	feature_id[52].value <= threshold=2011.4663696289062
node_16038: feature_name=FTL	feature_id[115].value <= threshold=18877.8232421875
node_16039: feature_name=RYR2	feature_id[17].value <= threshold=7932.97314453125
node_16040: feature_name=DLC1	feature_id[15].value <= threshold=5202.037841796875
node_16041: feature_name=NKG7	feature_id[202].value <= threshold=2009.8134765625
node_16042: feature_name=CDH19	feature_id[27].value <= threshold=1578.532958984375
node_16043: feature_name=F13A1	feature_id[119].value <= threshold=2008.10498046875
node_16044: feature_name=AXL	feature_id[288].value <= threshold=36.3715705871582
node_16045: feature_name=DCN	feature_id[43].value <= threshold=5079.53076171875
node_16046: feature_name=GPAM	feature_id[141].value <= threshold=3298.138671875
node_16047: feature_name=TYROBP	feature_id[199].value <= threshold=2366.9901123046875
node_16048: feature_name=NDUFA4L2	feature_id[124].value <= threshold=1644.2861938476562
node_16049: feature_name=LAMA2	feature_id[10].value <= threshold=4539.4365234375
node_16050: feature_name=ZEB2	feature_id[154].value <= threshold=2179.00634765625
node_16051: feature_name=IKZF1	feature_id[147].value <= threshold=1661.5009765625
node_16052: feature_name=ANKRD1	feature_id[92].value <= threshold=4958.36865234375
node_16053: feature_name=SLC19A3	feature_id[185].value <= threshold=39.200313568115234
node_16054: feature_name=CD69	feature_id[268].value <= threshold=1991.1513061523438
node_16055: feature_name=CARMN	feature_id[58].value <= threshold=1898.4342041015625
node_16056: feature_name=MALAT1	feature_id[24].value <= threshold=388300.28125
node_16057: feature_name=RPS27	feature_id[370].value <= threshold=14288.630859375
node_16058: feature_name=PLA2G2A	feature_id[280].value <= threshold=3659.6553955078125
node_16059: feature_name=CD163	feature_id[110].value <= threshold=2010.2437744140625
node_16060: feature_name=PLP1	feature_id[346].value <= threshold=411.2272186279297
node_16061: feature_name=TNC	feature_id[344].value <= threshold=4765.58642578125
node_16062: feature_name=ABCC9	feature_id[33].value <= threshold=135.41070556640625
node_16063: feature_name=MS4A6A	feature_id[186].value <= threshold=1952.9871826171875
node_16064: feature_name=SLIT3	feature_id[113].value <= threshold=2022.0587768554688
node_16065: feature_name=NTM	feature_id[179].value <= threshold=2463.90576171875
node_16066: feature_name=KAZN	feature_id[81].value <= threshold=6302.0751953125
node_16067: feature_name=PALLD	feature_id[108].value <= threshold=5175.535400390625
node_16068: feature_name=TAGLN	feature_id[44].value <= threshold=1281.914306640625
node_16069: feature_name=BICC1	feature_id[78].value <= threshold=2667.1407470703125
node_16070: feature_name=NRXN1	feature_id[38].value <= threshold=4484.3505859375
node_16071: feature_name=GZMA	feature_id[333].value <= threshold=2265.7391967773438
node_16072: feature_name=S100A4	feature_id[276].value <= threshold=8172.843994140625
node_16073: feature_name=KCNMA1	feature_id[299].value <= threshold=1841.6268920898438
node_16074: feature_name=IGKC	feature_id[311].value <= threshold=9584.87646484375
node_16075: feature_name=FHL2	feature_id[36].value <= threshold=11011.11767578125
node_16076: feature_name=ARHGAP10	feature_id[259].value <= threshold=3436.18505859375
node_16077: feature_name=MYH11	feature_id[105].value <= threshold=4120.3848876953125
node_16078: feature_name=ABCA8	feature_id[103].value <= threshold=4063.129150390625
node_16079: feature_name=CD247	feature_id[337].value <= threshold=4110.3125
node_16080: feature_name=ARHGAP15	feature_id[217].value <= threshold=3963.0267333984375
node_16081: feature_name=DOCK8	feature_id[145].value <= threshold=3040.5828857421875
node_16082: feature_name=FCER1G	feature_id[165].value <= threshold=5108.6005859375
node_16083: feature_name=RBM47	feature_id[221].value <= threshold=2827.3238525390625
node_16084: feature_name=GFPT2	feature_id[284].value <= threshold=2389.4204711914062
node_16085: feature_name=ACSM3	feature_id[341].value <= threshold=4798.74169921875
node_16086: feature_name=COL6A3	feature_id[142].value <= threshold=1982.1780395507812
node_16087: feature_name=KCNAB1	feature_id[245].value <= threshold=3077.2257080078125
node_16088: feature_name=CTSB	feature_id[175].value <= threshold=4059.9744873046875
node_16089: feature_name=RGS5	feature_id[49].value <= threshold=1879.1107177734375
node_16090: feature_name=S100A9	feature_id[220].value <= threshold=11865.55322265625
node_16091: feature_name=SAMSN1	feature_id[324].value <= threshold=2311.6490478515625
node_16092: feature_name=MLIP	feature_id[203].value <= threshold=6572.15087890625
node_16093: feature_name=GRIP1	feature_id[267].value <= threshold=2900.621337890625
node_16094: feature_name=ITGB8	feature_id[246].value <= threshold=2250.317138671875
node_16095: feature_name=CHL1	feature_id[183].value <= threshold=2770.406494140625
node_16096: feature_name=CFH	feature_id[248].value <= threshold=7422.55126953125
node_16097: feature_name=LINC01640	feature_id[60].value <= threshold=1499.09814453125
node_16098: feature_name=CPA3	feature_id[357].value <= threshold=2452.0301513671875
node_16099: feature_name=RBPJ	feature_id[345].value <= threshold=21239.68212890625
node_16100: feature_name=UPK3A	feature_id[9].value <= threshold=1691.3348999023438
node_16101: feature_name=PARP8	feature_id[213].value <= threshold=5229.605712890625
node_16102: feature_name=SKAP1	feature_id[230].value <= threshold=2354.4638671875
node_16103: feature_name=CARMIL1	feature_id[189].value <= threshold=6158.765380859375
node_16104: feature_name=PRSS16	feature_id[243].value <= threshold=36.25027084350586
node_16105: feature_name=CST3	feature_id[152].value <= threshold=9656.68212890625
node_16106: feature_name=MRC1	feature_id[376].value <= threshold=3578.0562744140625
node_16107: feature_name=NOTCH3	feature_id[308].value <= threshold=4047.5806884765625
node_16108: feature_name=FCER1G	feature_id[165].value <= threshold=2271.070556640625
node_16109: feature_name=ITLN1	feature_id[310].value <= threshold=14040.931640625
node_16110: feature_name=ACACB	feature_id[198].value <= threshold=7028.61328125
node_16111: feature_name=CTNNA3	feature_id[138].value <= threshold=6295.407958984375
node_16112: feature_name=ZNF385B	feature_id[94].value <= threshold=2392.2947998046875
node_16113: feature_name=RABGAP1L	feature_id[279].value <= threshold=7128.635498046875
node_16114: feature_name=AC019117.1	feature_id[59].value <= threshold=1668.16796875
node_16115: feature_name=SYK	feature_id[263].value <= threshold=2011.0477294921875
node_16116: feature_name=PDZD2	feature_id[223].value <= threshold=8746.2255859375
node_16117: feature_name=SYNPR	feature_id[293].value <= threshold=2000.1279907226562
node_16118: feature_name=CMYA5	feature_id[336].value <= threshold=3258.43212890625
node_16119: feature_name=PARP8	feature_id[213].value <= threshold=3282.6961669921875
node_16120: feature_name=STEAP4	feature_id[74].value <= threshold=1988.1029663085938
node_16121: feature_name=FMN1	feature_id[285].value <= threshold=1808.7909545898438
node_16122: feature_name=GFPT2	feature_id[284].value <= threshold=1481.851806640625
node_16123: feature_name=NRXN1	feature_id[38].value <= threshold=1788.9144897460938
node_16124: feature_name=TNC	feature_id[344].value <= threshold=3727.4644775390625
node_16125: feature_name=ACSL1	feature_id[269].value <= threshold=2103.7113647460938
node_16126: feature_name=LINC02248	feature_id[67].value <= threshold=2204.9146728515625
node_16127: feature_name=MRC1	feature_id[376].value <= threshold=2118.1312255859375
node_16128: feature_name=FCER1G	feature_id[165].value <= threshold=1689.20849609375
node_16129: feature_name=ANKRD1	feature_id[92].value <= threshold=4389.23193359375
node_16130: feature_name=ABI3BP	feature_id[316].value <= threshold=2514.8489990234375
node_16131: feature_name=ARHGAP15	feature_id[217].value <= threshold=2592.7457275390625
node_16132: feature_name=CRISPLD2	feature_id[356].value <= threshold=1478.1973876953125
node_16133: feature_name=AGT	feature_id[127].value <= threshold=286.0412139892578
node_16134: feature_name=ACSM3	feature_id[341].value <= threshold=3436.4666748046875
node_16135: feature_name=AC011625.1	feature_id[47].value <= threshold=460.41712951660156
node_16136: feature_name=CD69	feature_id[268].value <= threshold=1865.833984375
node_16137: feature_name=S100A9	feature_id[220].value <= threshold=6631.59130859375
node_16138: feature_name=FNDC3B	feature_id[353].value <= threshold=5763.45263671875
node_16139: feature_name=PARP8	feature_id[213].value <= threshold=2348.803466796875
node_16140: feature_name=PLXDC2	feature_id[169].value <= threshold=12349.5732421875
node_16141: feature_name=PLP1	feature_id[346].value <= threshold=102.46478271484375
node_16142: feature_name=ZEB2	feature_id[154].value <= threshold=1454.5462646484375
node_16143: feature_name=CPE	feature_id[153].value <= threshold=2076.9530029296875
node_16144: feature_name=FNDC3B	feature_id[353].value <= threshold=4780.87939453125
node_16145: feature_name=TBX20	feature_id[273].value <= threshold=372.93370056152344
node_16146: feature_name=NDUFA4L2	feature_id[124].value <= threshold=1144.820068359375
node_16147: feature_name=AC100803.3	feature_id[226].value <= threshold=1836.5488891601562
node_16148: feature_name=GZMA	feature_id[333].value <= threshold=1336.2205810546875
node_16149: feature_name=PDE3B	feature_id[264].value <= threshold=930.2398071289062
node_16150: feature_name=TPM2	feature_id[160].value <= threshold=2091.0257568359375
node_16151: feature_name=SLC35F1	feature_id[200].value <= threshold=1895.7498779296875
node_16152: feature_name=B2M	feature_id[126].value <= threshold=64689.755859375
node_16153: feature_name=EMCN	feature_id[50].value <= threshold=9619.5908203125
node_16154: feature_name=S100A4	feature_id[276].value <= threshold=2763.732177734375
node_16155: feature_name=ENPEP	feature_id[354].value <= threshold=68.48886108398438
node_16156: feature_name=CHL1	feature_id[183].value <= threshold=972.2918090820312
node_16157: feature_name=RPS27	feature_id[370].value <= threshold=9816.390625
node_16158: feature_name=JMJD1C	feature_id[332].value <= threshold=6757.9912109375
node_16159: feature_name=ARHGAP15	feature_id[217].value <= threshold=232.6507568359375
node_16160: feature_name=C6orf132	feature_id[339].value <= threshold=242.87843322753906
node_16161: feature_name=PDE1C	feature_id[88].value <= threshold=1702.12890625
node_16162: feature_name=PTPRM	feature_id[232].value <= threshold=12239.4912109375
node_16163: feature_name=RERGL	feature_id[306].value <= threshold=465.4430389404297
node_16164: feature_name=SAMSN1	feature_id[324].value <= threshold=808.7344360351562
node_16165: feature_name=FCER1G	feature_id[165].value <= threshold=1119.822265625
node_16166: feature_name=BNC2	feature_id[99].value <= threshold=1907.4873046875
node_16167: feature_name=DOCK8	feature_id[145].value <= threshold=389.472412109375
node_16168: feature_name=LINC02240	feature_id[236].value <= threshold=120.49191665649414
node_16169: feature_name=CD69	feature_id[268].value <= threshold=505.95652770996094
node_16170: feature_name=MYH11	feature_id[105].value <= threshold=759.0133972167969
node_16171: feature_name=MFGE8	feature_id[348].value <= threshold=1543.8056640625
node_16172: feature_name=SON	feature_id[274].value <= threshold=2505.2196044921875
node_16173: feature_name=EGFL7	feature_id[76].value <= threshold=5267.663330078125
node_16174: feature_name=GPM6B	feature_id[148].value <= threshold=307.31480407714844
node_16175: feature_name=GUCY1A2	feature_id[134].value <= threshold=219.80437469482422
Class: Endothelial
Rules_2	passed counts:32635
node_0: feature_name=TTN	feature_id[34].value <= threshold=3064.5223388671875
node_1: feature_name=VWF	feature_id[69].value <= threshold=339.9626159667969
node_2: feature_name=NEGR1	feature_id[53].value > threshold=97.68995666503906
node_13870: feature_name=NRXN1	feature_id[38].value <= threshold=1568.0127563476562
node_13871: feature_name=DLC1	feature_id[15].value <= threshold=5456.3642578125
node_13872: feature_name=PLIN1	feature_id[150].value <= threshold=74.76370239257812
node_13873: feature_name=LAMA2	feature_id[10].value > threshold=701.0165710449219
node_14569: feature_name=RYR2	feature_id[17].value <= threshold=6067.1953125
node_14570: feature_name=MYH11	feature_id[105].value <= threshold=1946.4835205078125
node_14571: feature_name=XKR4	feature_id[239].value <= threshold=1629.9146728515625
node_14572: feature_name=PKHD1L1	feature_id[122].value <= threshold=447.0967559814453
node_14573: feature_name=CD36	feature_id[31].value <= threshold=1979.2225341796875
node_14574: feature_name=GPAM	feature_id[141].value <= threshold=1593.970947265625
node_14575: feature_name=NRXN3	feature_id[101].value <= threshold=3438.8031005859375
node_14576: feature_name=CARMN	feature_id[58].value <= threshold=2385.2193603515625
node_14577: feature_name=F13A1	feature_id[119].value <= threshold=4647.660400390625
node_14578: feature_name=EGFLAM	feature_id[144].value <= threshold=1631.9937744140625
node_14579: feature_name=ST6GALNAC3	feature_id[35].value <= threshold=1992.0397338867188
node_14580: feature_name=ANKRD1	feature_id[92].value <= threshold=4119.9798583984375
node_14581: feature_name=PTPRC	feature_id[61].value <= threshold=1632.6287231445312
node_14582: feature_name=CACNA1C	feature_id[107].value <= threshold=5302.608642578125
node_14583: feature_name=ADAMTS9	feature_id[120].value <= threshold=1291.1641845703125
node_14584: feature_name=RBM47	feature_id[221].value <= threshold=2219.2171020507812
node_14585: feature_name=RGS5	feature_id[49].value <= threshold=1812.1415405273438
node_14586: feature_name=DMD	feature_id[301].value <= threshold=7928.119140625
node_14587: feature_name=ACACB	feature_id[198].value <= threshold=3612.2220458984375
node_14588: feature_name=SLC35F1	feature_id[200].value <= threshold=2309.6934814453125
node_14589: feature_name=LDB2	feature_id[18].value <= threshold=6097.99365234375
node_14590: feature_name=MALAT1	feature_id[24].value <= threshold=521852.203125
node_14591: feature_name=IKZF1	feature_id[147].value <= threshold=1574.3611450195312
node_14592: feature_name=XKR4	feature_id[239].value <= threshold=270.01959228515625
node_14593: feature_name=SAA1	feature_id[369].value <= threshold=1762.3970947265625
node_14594: feature_name=SLC11A1	feature_id[323].value <= threshold=2373.2603149414062
node_14595: feature_name=ITGA8	feature_id[80].value <= threshold=3890.26025390625
node_14596: feature_name=GPD1	feature_id[257].value <= threshold=34.45661926269531
node_14597: feature_name=SYK	feature_id[263].value <= threshold=1554.5186157226562
node_14598: feature_name=AC012409.2	feature_id[343].value <= threshold=2288.36279296875
node_14599: feature_name=FGF12	feature_id[195].value <= threshold=6556.597900390625
node_14600: feature_name=CTNNA3	feature_id[138].value <= threshold=4232.318359375
node_14601: feature_name=RBPJ	feature_id[345].value <= threshold=4141.202880859375
node_14602: feature_name=PDZD2	feature_id[223].value <= threshold=7402.947265625
node_14603: feature_name=RGS5	feature_id[49].value <= threshold=210.38147735595703
node_14604: feature_name=MYO18B	feature_id[296].value <= threshold=2824.39697265625
node_14605: feature_name=PARP8	feature_id[213].value <= threshold=4173.710693359375
node_14606: feature_name=BTNL9	feature_id[237].value <= threshold=1556.4296264648438
node_14607: feature_name=SORBS1	feature_id[219].value <= threshold=7850.320068359375
node_14608: feature_name=MYH6	feature_id[84].value <= threshold=4004.914306640625
node_14609: feature_name=IKZF1	feature_id[147].value <= threshold=172.12686157226562
node_14610: feature_name=ITLN1	feature_id[310].value <= threshold=7626.571044921875
node_14611: feature_name=CPA3	feature_id[357].value <= threshold=2726.0018310546875
node_14612: feature_name=SAMSN1	feature_id[324].value <= threshold=4292.400146484375
node_14613: feature_name=KCNMA1	feature_id[299].value <= threshold=3540.413818359375
node_14614: feature_name=PDLIM5	feature_id[234].value <= threshold=8148.0751953125
node_14615: feature_name=AKAP6	feature_id[251].value <= threshold=3936.3114013671875
node_14616: feature_name=CD247	feature_id[337].value <= threshold=2478.06396484375
node_14617: feature_name=ACSL1	feature_id[269].value <= threshold=4403.270263671875
node_14618: feature_name=PRDM16	feature_id[295].value <= threshold=2265.546630859375
node_14619: feature_name=CLDN5	feature_id[196].value <= threshold=2333.8821411132812
node_14620: feature_name=KCNAB1	feature_id[245].value <= threshold=4161.50390625
node_14621: feature_name=PDE1C	feature_id[88].value <= threshold=11406.2705078125
node_14622: feature_name=EGFL7	feature_id[76].value <= threshold=2015.8551635742188
node_14623: feature_name=ENPEP	feature_id[354].value <= threshold=2536.3250732421875
node_14624: feature_name=ST6GALNAC3	feature_id[35].value <= threshold=275.1536560058594
node_14625: feature_name=RAMP3	feature_id[242].value <= threshold=1696.3833618164062
node_14626: feature_name=CPLX3	feature_id[287].value <= threshold=1648.9959106445312
node_14627: feature_name=LDB2	feature_id[18].value <= threshold=5401.546875
node_14628: feature_name=IFI27	feature_id[91].value <= threshold=4076.839599609375
node_14629: feature_name=PFN4	feature_id[123].value <= threshold=1479.9824829101562
node_14630: feature_name=KCNAB1	feature_id[245].value <= threshold=1800.1931762695312
node_14631: feature_name=CARMIL1	feature_id[189].value <= threshold=7103.02685546875
node_14632: feature_name=RYR2	feature_id[17].value <= threshold=5984.69970703125
node_14633: feature_name=LGI4	feature_id[329].value <= threshold=2025.5374145507812
node_14634: feature_name=NOTCH3	feature_id[308].value <= threshold=2321.4935302734375
node_14635: feature_name=CADM2	feature_id[111].value <= threshold=3734.8814697265625
node_14636: feature_name=DGAT2	feature_id[286].value <= threshold=135.47855377197266
node_14637: feature_name=KCNJ8	feature_id[205].value <= threshold=716.1024475097656
node_14638: feature_name=SKAP1	feature_id[230].value <= threshold=2078.2670288085938
node_14639: feature_name=SLC8A1	feature_id[143].value <= threshold=6957.22998046875
node_14640: feature_name=TBXAS1	feature_id[241].value <= threshold=1680.8550415039062
node_14641: feature_name=GUCY1A2	feature_id[134].value <= threshold=3370.8892822265625
node_14642: feature_name=SLC19A3	feature_id[185].value <= threshold=894.0561218261719
node_14643: feature_name=NRXN3	feature_id[101].value <= threshold=2053.3902587890625
node_14644: feature_name=RGS6	feature_id[93].value <= threshold=4686.11962890625
node_14645: feature_name=CARMN	feature_id[58].value <= threshold=430.061279296875
node_14646: feature_name=MALAT1	feature_id[24].value <= threshold=491536.609375
node_14647: feature_name=LGI4	feature_id[329].value <= threshold=109.34713363647461
node_14648: feature_name=EGFL7	feature_id[76].value <= threshold=1637.3314208984375
node_14649: feature_name=RBPJ	feature_id[345].value <= threshold=3563.1771240234375
node_14650: feature_name=CD36	feature_id[31].value <= threshold=1943.6364135742188
node_14651: feature_name=ITGB8	feature_id[246].value <= threshold=2486.5419921875
node_14652: feature_name=SORBS2	feature_id[77].value <= threshold=3624.518798828125
node_14653: feature_name=SYK	feature_id[263].value <= threshold=1018.953857421875
node_14654: feature_name=MEF2C	feature_id[204].value <= threshold=1395.1868286132812
node_14655: feature_name=MSR1	feature_id[235].value <= threshold=1459.8820190429688
node_14656: feature_name=PDGFRB	feature_id[37].value <= threshold=5164.796630859375
node_14657: feature_name=PTPRB	feature_id[112].value <= threshold=308.1911315917969
node_14658: feature_name=SLC19A3	feature_id[185].value <= threshold=527.8440856933594
node_14659: feature_name=TOP2A	feature_id[272].value <= threshold=518.7083740234375
node_14660: feature_name=PLP1	feature_id[346].value <= threshold=153.59024810791016
node_14661: feature_name=BTNL9	feature_id[237].value <= threshold=197.63985443115234
node_14662: feature_name=CD247	feature_id[337].value <= threshold=1016.798095703125
node_14663: feature_name=FLT1	feature_id[174].value <= threshold=440.5287170410156
node_14664: feature_name=NRXN3	feature_id[101].value <= threshold=1348.6182861328125
node_14665: feature_name=EGFLAM	feature_id[144].value <= threshold=305.7639923095703
node_14666: feature_name=ACACB	feature_id[198].value <= threshold=2220.120361328125
node_14667: feature_name=MT-CO1	feature_id[192].value <= threshold=8563.982421875
node_14668: feature_name=TBXAS1	feature_id[241].value <= threshold=680.9676818847656
Class: Fibroblast
Rules_3	passed counts:21300
node_0: feature_name=TTN	feature_id[34].value <= threshold=3064.5223388671875
node_1: feature_name=VWF	feature_id[69].value <= threshold=339.9626159667969
node_2: feature_name=NEGR1	feature_id[53].value <= threshold=97.68995666503906
node_3: feature_name=DLC1	feature_id[15].value > threshold=2478.0076904296875
node_10455: feature_name=MYH11	feature_id[105].value <= threshold=648.6137390136719
node_10456: feature_name=GPAM	feature_id[141].value <= threshold=1836.2110595703125
node_10457: feature_name=CDH19	feature_id[27].value <= threshold=1248.050048828125
node_10458: feature_name=ZFHX3	feature_id[64].value <= threshold=4377.033447265625
node_10459: feature_name=ST6GALNAC3	feature_id[35].value <= threshold=1241.4654541015625
node_10460: feature_name=SLIT3	feature_id[113].value <= threshold=484.9670867919922
node_10461: feature_name=ABCA6	feature_id[48].value <= threshold=1990.0516967773438
node_10462: feature_name=MGST1	feature_id[72].value <= threshold=1857.5858764648438
node_10463: feature_name=PALLD	feature_id[108].value <= threshold=3907.542236328125
node_10464: feature_name=PLA2G2A	feature_id[280].value <= threshold=2951.3099365234375
node_10465: feature_name=NTM	feature_id[179].value <= threshold=2870.5374755859375
node_10466: feature_name=TNC	feature_id[344].value <= threshold=2631.58349609375
node_10467: feature_name=ABCC9	feature_id[33].value > threshold=313.28431701660156
node_11691: feature_name=CTNNA3	feature_id[138].value <= threshold=7422.175048828125
node_11692: feature_name=NRXN3	feature_id[101].value <= threshold=2199.734375
node_11693: feature_name=ACACB	feature_id[198].value <= threshold=6503.7666015625
node_11694: feature_name=TRDN-AS1	feature_id[319].value <= threshold=4701.86474609375
node_11695: feature_name=ITGA8	feature_id[80].value <= threshold=1438.0647583007812
node_11696: feature_name=PTPRC	feature_id[61].value <= threshold=3308.6444091796875
node_11697: feature_name=NEXN	feature_id[180].value <= threshold=7102.662841796875
node_11698: feature_name=KCNT2	feature_id[350].value <= threshold=6425.138671875
node_11699: feature_name=FMN1	feature_id[285].value <= threshold=2649.654296875
node_11700: feature_name=HIF3A	feature_id[300].value <= threshold=2473.585205078125
node_11701: feature_name=MALAT1	feature_id[24].value > threshold=28047.537109375
node_11705: feature_name=PTPRB	feature_id[112].value <= threshold=923.1657104492188
node_11706: feature_name=RGS6	feature_id[93].value <= threshold=593.6484375
node_11707: feature_name=B2M	feature_id[126].value <= threshold=9866.96337890625
node_11708: feature_name=ACSM3	feature_id[341].value <= threshold=3244.1734619140625
node_11709: feature_name=ANKRD1	feature_id[92].value <= threshold=6425.104736328125
node_11710: feature_name=KIT	feature_id[379].value <= threshold=2884.5692138671875
node_11711: feature_name=SORBS1	feature_id[219].value <= threshold=5031.310302734375
node_11712: feature_name=LINC02240	feature_id[236].value <= threshold=2552.9993896484375
node_11713: feature_name=SAA1	feature_id[369].value <= threshold=7582.588562011719
node_11714: feature_name=CLDN5	feature_id[196].value <= threshold=2781.8112182617188
node_11715: feature_name=MYH11	feature_id[105].value <= threshold=647.6686706542969
node_11716: feature_name=FN1	feature_id[334].value <= threshold=18968.0849609375
node_11717: feature_name=GFPT2	feature_id[284].value <= threshold=4495.7965087890625
node_11718: feature_name=FBN1	feature_id[335].value <= threshold=6575.9039306640625
node_11719: feature_name=GSN	feature_id[164].value <= threshold=14406.1474609375
node_11720: feature_name=KCNMB4	feature_id[331].value <= threshold=2698.878662109375
node_11721: feature_name=ID1	feature_id[187].value <= threshold=1895.736328125
node_11722: feature_name=DOCK8	feature_id[145].value <= threshold=232.99192810058594
node_11723: feature_name=FGF12	feature_id[195].value <= threshold=9714.00439453125
node_11724: feature_name=LDB2	feature_id[18].value <= threshold=4014.8504638671875
node_11725: feature_name=BNC2	feature_id[99].value <= threshold=2488.52392578125
node_11726: feature_name=BTNL9	feature_id[237].value <= threshold=2849.9085693359375
node_11727: feature_name=BICC1	feature_id[78].value <= threshold=4793.54833984375
node_11728: feature_name=KIT	feature_id[379].value <= threshold=1689.0930786132812
node_11729: feature_name=LTBP1	feature_id[378].value <= threshold=4321.8814697265625
node_11730: feature_name=CTNNA3	feature_id[138].value <= threshold=1755.9276123046875
node_11731: feature_name=FRMD4B	feature_id[216].value <= threshold=2476.3770751953125
node_11732: feature_name=SLC38A11	feature_id[322].value <= threshold=4980.63427734375
node_11733: feature_name=FGF12	feature_id[195].value <= threshold=7054.871337890625
node_11734: feature_name=ABI3BP	feature_id[316].value <= threshold=2278.5946044921875
node_11735: feature_name=PNPLA2	feature_id[233].value <= threshold=1959.1814575195312
node_11736: feature_name=CFH	feature_id[248].value <= threshold=1419.4471435546875
node_11737: feature_name=CPLX3	feature_id[287].value <= threshold=1669.58984375
node_11738: feature_name=CARMIL1	feature_id[189].value <= threshold=4837.954833984375
node_11739: feature_name=ACSM3	feature_id[341].value <= threshold=2159.939208984375
node_11740: feature_name=LTBP1	feature_id[378].value <= threshold=2179.1689453125
node_11741: feature_name=ANO2	feature_id[136].value <= threshold=623.97314453125
node_11742: feature_name=PIP5K1B	feature_id[212].value <= threshold=1339.5853271484375
node_11743: feature_name=C10orf67	feature_id[22].value <= threshold=783.1161193847656
node_11744: feature_name=ZFHX3	feature_id[64].value <= threshold=4047.6728515625
node_11745: feature_name=ACTC1	feature_id[225].value <= threshold=4796.166015625
node_11746: feature_name=SLIT2	feature_id[321].value <= threshold=2217.8914794921875
node_11747: feature_name=PLCB1	feature_id[100].value <= threshold=2558.7139892578125
node_11748: feature_name=CASQ2	feature_id[102].value <= threshold=415.88690185546875
node_11749: feature_name=PTP4A3	feature_id[83].value <= threshold=1431.6399536132812
node_11750: feature_name=KCNMA1	feature_id[299].value <= threshold=392.54173278808594
node_11751: feature_name=ABCA6	feature_id[48].value <= threshold=1602.7781982421875
node_11752: feature_name=SLIT2	feature_id[321].value <= threshold=858.7416076660156
node_11753: feature_name=CD247	feature_id[337].value <= threshold=725.9096069335938
node_11754: feature_name=SLIT3	feature_id[113].value <= threshold=459.2424774169922
node_11755: feature_name=ANGPTL4	feature_id[184].value <= threshold=1584.8497314453125
node_11756: feature_name=AKAP6	feature_id[251].value <= threshold=1338.24755859375
node_11757: feature_name=NEXN	feature_id[180].value <= threshold=2792.53369140625
node_11758: feature_name=TNC	feature_id[344].value <= threshold=1077.5874633789062
node_11759: feature_name=ABCC9	feature_id[33].value > threshold=348.43243408203125
node_11763: feature_name=ACTC1	feature_id[225].value <= threshold=3336.11572265625
node_11764: feature_name=PTPRM	feature_id[232].value <= threshold=2670.2908935546875
node_11765: feature_name=ITGA8	feature_id[80].value <= threshold=505.9451446533203
node_11766: feature_name=LAMA3	feature_id[330].value <= threshold=511.90174865722656
node_11767: feature_name=LPP	feature_id[194].value <= threshold=7864.500244140625
node_11768: feature_name=MALAT1	feature_id[24].value <= threshold=456904.25
Class: Pericytes
Rules_4	passed counts:14567
node_0: feature_name=TTN	feature_id[34].value > threshold=3064.5223388671875
node_19174: feature_name=NPPA	feature_id[11].value > threshold=268.2763366699219
node_21680: feature_name=MYL2	feature_id[39].value <= threshold=538.6480407714844
node_21681: feature_name=MYL7	feature_id[23].value > threshold=176.86885833740234
node_21817: feature_name=FASN	feature_id[106].value <= threshold=1268.5897216796875
node_21818: feature_name=SPARCL1	feature_id[19].value <= threshold=1525.6248779296875
node_21819: feature_name=PCDH7	feature_id[56].value <= threshold=581.924560546875
node_21820: feature_name=CDH19	feature_id[27].value <= threshold=1145.0042724609375
node_21821: feature_name=LDB2	feature_id[18].value <= threshold=1797.83447265625
node_21822: feature_name=PTPRC	feature_id[61].value <= threshold=722.9807739257812
node_21823: feature_name=GSN	feature_id[164].value <= threshold=2120.5240478515625
node_21824: feature_name=NLGN1	feature_id[75].value <= threshold=1045.2966918945312
node_21825: feature_name=F13A1	feature_id[119].value <= threshold=3590.7857666015625
node_21826: feature_name=ITLN1	feature_id[310].value <= threshold=3824.57568359375
node_21827: feature_name=BTNL9	feature_id[237].value <= threshold=925.0700988769531
node_21828: feature_name=C15orf41	feature_id[157].value <= threshold=3346.1611328125
node_21829: feature_name=ACSM3	feature_id[341].value <= threshold=1561.2811889648438
node_21830: feature_name=PDGFRB	feature_id[37].value <= threshold=941.2334594726562
node_21831: feature_name=B2M	feature_id[126].value <= threshold=4263.4638671875
node_21832: feature_name=ADGRB3	feature_id[167].value <= threshold=1535.372802734375
node_21833: feature_name=CFH	feature_id[248].value <= threshold=1765.9213256835938
node_21834: feature_name=ANO2	feature_id[136].value <= threshold=1365.2952270507812
node_21835: feature_name=GALNT17	feature_id[125].value <= threshold=2546.99609375
node_21836: feature_name=CD69	feature_id[268].value <= threshold=1230.6657104492188
node_21837: feature_name=ADAMTS9	feature_id[120].value <= threshold=1988.3244018554688
node_21838: feature_name=AC022034.2	feature_id[210].value <= threshold=260.15272521972656
node_21839: feature_name=ABCA6	feature_id[48].value <= threshold=1559.7695922851562
node_21840: feature_name=EBF1	feature_id[46].value <= threshold=1460.526611328125
node_21841: feature_name=MS4A6A	feature_id[186].value <= threshold=1201.7979736328125
node_21842: feature_name=ITGA8	feature_id[80].value <= threshold=3474.4424438476562
node_21843: feature_name=KCNAB1	feature_id[245].value <= threshold=4863.52734375
node_21844: feature_name=SLC11A1	feature_id[323].value <= threshold=4252.908203125
node_21845: feature_name=SAMSN1	feature_id[324].value <= threshold=2979.3685913085938
node_21846: feature_name=SAA1	feature_id[369].value <= threshold=3595.540283203125
node_21847: feature_name=DDX5	feature_id[206].value <= threshold=6004.5703125
node_21848: feature_name=CDK20	feature_id[40].value <= threshold=1490.87255859375
node_21849: feature_name=SLC19A3	feature_id[185].value <= threshold=940.8840942382812
node_21850: feature_name=STEAP4	feature_id[74].value <= threshold=1875.4066162109375
node_21851: feature_name=EGFLAM	feature_id[144].value <= threshold=1438.9514770507812
node_21852: feature_name=FN1	feature_id[334].value <= threshold=4050.0736083984375
node_21853: feature_name=CRISPLD2	feature_id[356].value <= threshold=2218.8223876953125
node_21854: feature_name=COL6A3	feature_id[142].value <= threshold=1899.3403930664062
node_21855: feature_name=GFPT2	feature_id[284].value <= threshold=2173.4136962890625
node_21856: feature_name=TFPI	feature_id[178].value <= threshold=1484.3815307617188
node_21857: feature_name=PRDM16	feature_id[295].value <= threshold=333.8356628417969
node_21858: feature_name=ABCA9	feature_id[364].value <= threshold=1393.5507202148438
node_21859: feature_name=ADGRB3	feature_id[167].value <= threshold=977.0509948730469
node_21860: feature_name=XKR4	feature_id[239].value <= threshold=1352.611328125
node_21861: feature_name=PLA2G2A	feature_id[280].value <= threshold=4014.6270751953125
node_21862: feature_name=GPAM	feature_id[141].value <= threshold=1244.8453979492188
node_21863: feature_name=NLGN1	feature_id[75].value <= threshold=706.5894775390625
node_21864: feature_name=TRDN-AS1	feature_id[319].value <= threshold=3163.884521484375
node_21865: feature_name=ID1	feature_id[187].value <= threshold=1531.7479248046875
node_21866: feature_name=VWF	feature_id[69].value <= threshold=1601.1712646484375
node_21867: feature_name=GALNT17	feature_id[125].value <= threshold=2120.9945068359375
node_21868: feature_name=PKHD1L1	feature_id[122].value <= threshold=676.138916015625
node_21869: feature_name=SLC8A1	feature_id[143].value <= threshold=18726.6689453125
node_21870: feature_name=TSHZ2	feature_id[271].value <= threshold=1183.1385498046875
node_21871: feature_name=FLT1	feature_id[174].value <= threshold=1108.3444213867188
node_21872: feature_name=KCNK5	feature_id[351].value <= threshold=238.06558227539062
node_21873: feature_name=ARHGAP15	feature_id[217].value <= threshold=1381.2180786132812
node_21874: feature_name=LAMA3	feature_id[330].value <= threshold=637.1461791992188
node_21875: feature_name=LINC02019	feature_id[0].value <= threshold=489.9634246826172
node_21876: feature_name=AC007610.1	feature_id[228].value <= threshold=168.85630798339844
node_21877: feature_name=FHL2	feature_id[36].value <= threshold=5967.621337890625
node_21878: feature_name=HLA-B	feature_id[163].value <= threshold=1007.47412109375
node_21879: feature_name=GALNT17	feature_id[125].value <= threshold=732.4240112304688
node_21880: feature_name=PPARG	feature_id[222].value <= threshold=862.6930236816406
node_21881: feature_name=ABI3BP	feature_id[316].value <= threshold=962.3870239257812
node_21882: feature_name=PRDM16	feature_id[295].value <= threshold=142.54187774658203
node_21883: feature_name=SPDYE2B	feature_id[161].value <= threshold=368.8677673339844
Class: Atrial cardiomyocyte
Rules_5	passed counts:9681
node_0: feature_name=TTN	feature_id[34].value <= threshold=3064.5223388671875
node_1: feature_name=VWF	feature_id[69].value <= threshold=339.9626159667969
node_2: feature_name=NEGR1	feature_id[53].value <= threshold=97.68995666503906
node_3: feature_name=DLC1	feature_id[15].value <= threshold=2478.0076904296875
node_4: feature_name=CD163	feature_id[110].value <= threshold=78.86804580688477
node_5: feature_name=PTPRC	feature_id[61].value > threshold=105.22467422485352
node_8583: feature_name=FTL	feature_id[115].value <= threshold=8896.6630859375
node_8584: feature_name=LRMDA	feature_id[193].value <= threshold=822.7079467773438
node_8585: feature_name=RBM47	feature_id[221].value <= threshold=885.7402954101562
node_8586: feature_name=SPARCL1	feature_id[19].value <= threshold=1966.5702514648438
node_8587: feature_name=S100A9	feature_id[220].value <= threshold=2357.2391357421875
node_8588: feature_name=MSR1	feature_id[235].value <= threshold=83.33456039428711
node_8589: feature_name=KCNMA1	feature_id[299].value <= threshold=598.3040466308594
node_8590: feature_name=F13A1	feature_id[119].value <= threshold=1500.3611450195312
node_8591: feature_name=IFITM3	feature_id[131].value <= threshold=3265.4127197265625
node_8592: feature_name=PLXDC2	feature_id[169].value <= threshold=1473.2982788085938
node_8593: feature_name=CPA3	feature_id[357].value <= threshold=777.4618835449219
node_8594: feature_name=PRKG1	feature_id[20].value <= threshold=2175.803955078125
node_8595: feature_name=CST3	feature_id[152].value <= threshold=1723.148193359375
node_8596: feature_name=ACACB	feature_id[198].value <= threshold=3749.02099609375
node_8597: feature_name=ANKRD1	feature_id[92].value <= threshold=3963.34130859375
node_8598: feature_name=TM4SF1	feature_id[86].value <= threshold=2246.56005859375
node_8599: feature_name=PTPRG	feature_id[118].value <= threshold=2746.447509765625
node_8600: feature_name=SLC24A3	feature_id[253].value <= threshold=3319.21630859375
node_8601: feature_name=CACNA1C	feature_id[107].value <= threshold=4280.18115234375
node_8602: feature_name=FLT1	feature_id[174].value <= threshold=2162.5760498046875
node_8603: feature_name=SLC11A1	feature_id[323].value <= threshold=1959.5169677734375
node_8604: feature_name=SCN7A	feature_id[275].value <= threshold=2170.1842651367188
node_8605: feature_name=GPAM	feature_id[141].value <= threshold=4093.1568603515625
node_8606: feature_name=TAGLN	feature_id[44].value <= threshold=3695.8170166015625
node_8607: feature_name=BICC1	feature_id[78].value <= threshold=2020.8640747070312
node_8608: feature_name=MALAT1	feature_id[24].value <= threshold=330423.84375
node_8609: feature_name=CADM2	feature_id[111].value <= threshold=2348.0697631835938
node_8610: feature_name=TPM1	feature_id[252].value <= threshold=9820.3037109375
node_8611: feature_name=CTSB	feature_id[175].value <= threshold=1771.7919311523438
node_8612: feature_name=PKHD1L1	feature_id[122].value <= threshold=714.3120422363281
node_8613: feature_name=HAS1	feature_id[66].value <= threshold=1228.2487182617188
node_8614: feature_name=GSN	feature_id[164].value <= threshold=4414.102294921875
node_8615: feature_name=IGKC	feature_id[311].value <= threshold=321814.078125
node_8616: feature_name=EGFL7	feature_id[76].value <= threshold=1988.6363525390625
node_8617: feature_name=FRMD4B	feature_id[216].value <= threshold=6455.83251953125
node_8618: feature_name=MGST1	feature_id[72].value <= threshold=1935.273681640625
node_8619: feature_name=SAT1	feature_id[117].value <= threshold=4606.445556640625
node_8620: feature_name=PPARG	feature_id[222].value <= threshold=2572.6307373046875
node_8621: feature_name=TBX20	feature_id[273].value <= threshold=1989.080810546875
node_8622: feature_name=GPM6B	feature_id[148].value <= threshold=2802.634521484375
node_8623: feature_name=CTNNA3	feature_id[138].value <= threshold=4277.331787109375
node_8624: feature_name=STEAP4	feature_id[74].value <= threshold=1915.1033325195312
node_8625: feature_name=CFH	feature_id[248].value <= threshold=3749.231201171875
node_8626: feature_name=ACKR1	feature_id[176].value <= threshold=1994.2511596679688
node_8627: feature_name=IGFBP7	feature_id[87].value <= threshold=5630.104248046875
node_8628: feature_name=VCAN	feature_id[177].value <= threshold=4333.5030517578125
node_8629: feature_name=MT-CO1	feature_id[192].value <= threshold=67960.369140625
node_8630: feature_name=AC002064.1	feature_id[30].value <= threshold=1073.1463623046875
node_8631: feature_name=AXL	feature_id[288].value <= threshold=2542.5380859375
node_8632: feature_name=KIT	feature_id[379].value <= threshold=598.4185333251953
node_8633: feature_name=SLC8A1	feature_id[143].value <= threshold=4986.44384765625
node_8634: feature_name=FLT1	feature_id[174].value <= threshold=1536.740478515625
node_8635: feature_name=IFITM3	feature_id[131].value <= threshold=3167.223388671875
node_8636: feature_name=CD69	feature_id[268].value <= threshold=27393.8662109375
node_8637: feature_name=HIF3A	feature_id[300].value <= threshold=1823.4100952148438
node_8638: feature_name=MALAT1	feature_id[24].value > threshold=6989.04296875
node_8646: feature_name=PLA2G5	feature_id[55].value <= threshold=1875.6997680664062
node_8647: feature_name=CTSB	feature_id[175].value <= threshold=947.4201965332031
node_8648: feature_name=NOTCH3	feature_id[308].value <= threshold=1144.1129150390625
node_8649: feature_name=ITLN1	feature_id[310].value <= threshold=1929.1587524414062
node_8650: feature_name=ZFAND3	feature_id[317].value <= threshold=5273.334716796875
node_8651: feature_name=KIT	feature_id[379].value <= threshold=74.10455322265625
node_8652: feature_name=RAB11FIP4	feature_id[155].value <= threshold=1876.4962158203125
node_8653: feature_name=TFPI	feature_id[178].value <= threshold=1591.1150512695312
node_8654: feature_name=AL138828.1	feature_id[250].value <= threshold=1702.4578247070312
node_8655: feature_name=ACSM3	feature_id[341].value <= threshold=1237.7166748046875
node_8656: feature_name=EPS8	feature_id[97].value <= threshold=1396.7815551757812
node_8657: feature_name=TOP2A	feature_id[272].value <= threshold=1643.6350708007812
node_8658: feature_name=DCN	feature_id[43].value <= threshold=2666.028076171875
node_8659: feature_name=RERGL	feature_id[306].value <= threshold=589.444580078125
node_8660: feature_name=FAM177B	feature_id[312].value <= threshold=805.5921630859375
node_8661: feature_name=AC012409.2	feature_id[343].value <= threshold=827.1304321289062
node_8662: feature_name=SLC35F1	feature_id[200].value <= threshold=1086.4818115234375
node_8663: feature_name=AC245014.3	feature_id[128].value <= threshold=504.5471496582031
node_8664: feature_name=CD36	feature_id[31].value <= threshold=1757.5560913085938
node_8665: feature_name=KCNJ3	feature_id[90].value <= threshold=406.9825134277344
node_8666: feature_name=SAT1	feature_id[117].value <= threshold=3973.7698974609375
node_8667: feature_name=IFI27	feature_id[91].value <= threshold=1889.05810546875
Class: Lymphoid
Rules_6	passed counts:9303
node_0: feature_name=TTN	feature_id[34].value <= threshold=3064.5223388671875
node_1: feature_name=VWF	feature_id[69].value <= threshold=339.9626159667969
node_2: feature_name=NEGR1	feature_id[53].value <= threshold=97.68995666503906
node_3: feature_name=DLC1	feature_id[15].value <= threshold=2478.0076904296875
node_4: feature_name=CD163	feature_id[110].value > threshold=78.86804580688477
node_9606: feature_name=SPARCL1	feature_id[19].value <= threshold=1966.7640380859375
node_9607: feature_name=BRIP1	feature_id[158].value <= threshold=335.29710388183594
node_9608: feature_name=NKG7	feature_id[202].value <= threshold=3079.3812255859375
node_9609: feature_name=TOP2A	feature_id[272].value <= threshold=151.79214477539062
node_9610: feature_name=EBF1	feature_id[46].value <= threshold=1488.1084594726562
node_9611: feature_name=CALD1	feature_id[45].value <= threshold=1852.2228393554688
node_9612: feature_name=SKAP1	feature_id[230].value <= threshold=391.7575988769531
node_9613: feature_name=POLQ	feature_id[255].value <= threshold=375.6435241699219
node_9614: feature_name=TK1	feature_id[292].value <= threshold=354.0895080566406
node_9615: feature_name=TM4SF1	feature_id[86].value <= threshold=2034.4998779296875
node_9616: feature_name=LDB2	feature_id[18].value <= threshold=1723.0335693359375
node_9617: feature_name=PRKG1	feature_id[20].value <= threshold=2870.4169921875
node_9618: feature_name=ACACB	feature_id[198].value <= threshold=3526.7225341796875
node_9619: feature_name=RPS27	feature_id[370].value <= threshold=16300.796875
node_9620: feature_name=RYR2	feature_id[17].value <= threshold=8532.27783203125
node_9621: feature_name=CD69	feature_id[268].value <= threshold=537.4924011230469
node_9622: feature_name=DIAPH3	feature_id[182].value <= threshold=532.8360290527344
node_9623: feature_name=RORA	feature_id[201].value <= threshold=2464.7823486328125
node_9624: feature_name=IGFBP7	feature_id[87].value <= threshold=4950.737548828125
node_9625: feature_name=PCLAF	feature_id[347].value <= threshold=215.3328857421875
node_9626: feature_name=PDLIM5	feature_id[234].value <= threshold=5850.89013671875
node_9627: feature_name=EMCN	feature_id[50].value <= threshold=2212.299072265625
node_9628: feature_name=SYNE2	feature_id[294].value <= threshold=2282.2545776367188
node_9629: feature_name=NRXN3	feature_id[101].value <= threshold=2210.4976806640625
node_9630: feature_name=PLA2G2A	feature_id[280].value <= threshold=7829.363525390625
node_9631: feature_name=SLC9A3R2	feature_id[305].value <= threshold=3853.7415771484375
node_9632: feature_name=IGKC	feature_id[311].value <= threshold=28958.4736328125
node_9633: feature_name=MELK	feature_id[377].value <= threshold=627.9435424804688
node_9634: feature_name=CCL5	feature_id[338].value <= threshold=1191.8159790039062
node_9635: feature_name=NR2F2-AS1	feature_id[79].value <= threshold=3072.001220703125
node_9636: feature_name=KCNK5	feature_id[351].value <= threshold=327.9204559326172
node_9637: feature_name=LINC00598	feature_id[298].value <= threshold=1642.4808959960938
node_9638: feature_name=ACTA2	feature_id[52].value <= threshold=11005.365234375
node_9639: feature_name=KCNJ3	feature_id[90].value <= threshold=2473.847900390625
node_9640: feature_name=MYH6	feature_id[84].value <= threshold=3319.1221923828125
node_9641: feature_name=ANKRD1	feature_id[92].value <= threshold=6417.626708984375
node_9642: feature_name=CMYA5	feature_id[336].value <= threshold=2744.1187744140625
node_9643: feature_name=GPAM	feature_id[141].value <= threshold=5972.180419921875
node_9644: feature_name=TNC	feature_id[344].value <= threshold=12643.502563476562
node_9645: feature_name=KAZN	feature_id[81].value <= threshold=8321.69873046875
node_9646: feature_name=RAMP3	feature_id[242].value <= threshold=3414.5272827148438
node_9647: feature_name=CD247	feature_id[337].value <= threshold=3869.9810180664062
node_9648: feature_name=AL157882.1	feature_id[340].value <= threshold=393.18743896484375
node_9649: feature_name=FBN1	feature_id[335].value <= threshold=1941.7548828125
node_9650: feature_name=LINC01460	feature_id[328].value <= threshold=1223.8272705078125
node_9651: feature_name=PKHD1L1	feature_id[122].value <= threshold=1424.6380004882812
node_9652: feature_name=TSHZ2	feature_id[271].value <= threshold=3051.5682373046875
node_9653: feature_name=IKZF1	feature_id[147].value <= threshold=4355.138671875
node_9654: feature_name=RPS27	feature_id[370].value <= threshold=12226.1728515625
node_9655: feature_name=GZMA	feature_id[333].value <= threshold=271.4134216308594
node_9656: feature_name=ID1	feature_id[187].value <= threshold=3241.3807373046875
node_9657: feature_name=COL6A3	feature_id[142].value <= threshold=1853.9263916015625
node_9658: feature_name=TNC	feature_id[344].value <= threshold=2941.539794921875
node_9659: feature_name=S100B	feature_id[231].value <= threshold=1537.746826171875
node_9660: feature_name=LMNTD2	feature_id[13].value <= threshold=1162.8157958984375
node_9661: feature_name=NEGR1	feature_id[53].value <= threshold=71.1568603515625
node_9662: feature_name=CLSPN	feature_id[247].value <= threshold=1053.9093017578125
node_9663: feature_name=CR382287.2	feature_id[65].value <= threshold=449.55792236328125
node_9664: feature_name=CD69	feature_id[268].value <= threshold=325.22206115722656
node_9665: feature_name=ADAMTS9	feature_id[120].value <= threshold=1845.9017333984375
node_9666: feature_name=WWC1	feature_id[262].value <= threshold=1751.2974243164062
node_9667: feature_name=PNISR	feature_id[374].value <= threshold=2772.0147705078125
node_9668: feature_name=FBN1	feature_id[335].value <= threshold=1069.2420654296875
node_9669: feature_name=POLQ	feature_id[255].value <= threshold=168.41241455078125
node_9670: feature_name=ABCA6	feature_id[48].value <= threshold=4669.48828125
node_9671: feature_name=JMJD1C	feature_id[332].value <= threshold=6066.459716796875
node_9672: feature_name=PDLIM5	feature_id[234].value <= threshold=4821.21435546875
node_9673: feature_name=SGO2	feature_id[146].value <= threshold=1014.5374145507812
node_9674: feature_name=MYH6	feature_id[84].value <= threshold=2042.2093505859375
node_9675: feature_name=C9orf135	feature_id[359].value <= threshold=55.328094482421875
node_9676: feature_name=PDGFRB	feature_id[37].value <= threshold=1537.1465454101562
node_9677: feature_name=MYH11	feature_id[105].value <= threshold=1616.0192260742188
node_9678: feature_name=AL390729.1	feature_id[190].value <= threshold=1303.7732543945312
node_9679: feature_name=ELMO1	feature_id[258].value <= threshold=9584.76220703125
node_9680: feature_name=TRDN	feature_id[132].value <= threshold=1978.798828125
node_9681: feature_name=CADM2	feature_id[111].value <= threshold=1103.321533203125
node_9682: feature_name=TIMP3	feature_id[240].value <= threshold=2257.7357177734375
node_9683: feature_name=RAMP3	feature_id[242].value <= threshold=1335.4295654296875
node_9684: feature_name=C6orf132	feature_id[339].value <= threshold=743.3080444335938
node_9685: feature_name=AC036214.1	feature_id[209].value <= threshold=305.29022216796875
node_9686: feature_name=ABCA9	feature_id[364].value <= threshold=1975.634033203125
node_9687: feature_name=CD247	feature_id[337].value <= threshold=309.80995178222656
node_9688: feature_name=EMCN	feature_id[50].value <= threshold=749.1460571289062
node_9689: feature_name=MT-CO1	feature_id[192].value <= threshold=30938.763671875
node_9690: feature_name=RASSF7	feature_id[372].value <= threshold=477.32740783691406
node_9691: feature_name=KCNJ3	feature_id[90].value <= threshold=488.89886474609375
node_9692: feature_name=RERE	feature_id[277].value <= threshold=1801.5313110351562
node_9693: feature_name=TAGLN	feature_id[44].value <= threshold=1437.8152465820312
node_9694: feature_name=CD163	feature_id[110].value > threshold=105.96027755737305
node_9698: feature_name=PCLAF	feature_id[347].value <= threshold=92.21893692016602
node_9699: feature_name=IFITM3	feature_id[131].value <= threshold=5694.855224609375
node_9700: feature_name=FBXL7	feature_id[224].value <= threshold=1253.1348266601562
node_9701: feature_name=PTPRM	feature_id[232].value <= threshold=2644.9566650390625
node_9702: feature_name=NPPA	feature_id[11].value <= threshold=7358.885498046875
node_9703: feature_name=EPS8	feature_id[97].value <= threshold=2868.4149169921875
node_9704: feature_name=ITGB8	feature_id[246].value <= threshold=222.3955307006836
node_9705: feature_name=LAMA3	feature_id[330].value <= threshold=117.73801040649414
node_9706: feature_name=SAA1	feature_id[369].value <= threshold=456.86773681640625
node_9707: feature_name=ABCA8	feature_id[103].value <= threshold=603.8964538574219
node_9708: feature_name=FRMD3	feature_id[171].value <= threshold=563.2216796875
node_9709: feature_name=MT-CO1	feature_id[192].value <= threshold=27157.1455078125
Class: Myeloid
Rules_7	passed counts:8820
node_0: feature_name=TTN	feature_id[34].value <= threshold=3064.5223388671875
node_1: feature_name=VWF	feature_id[69].value <= threshold=339.9626159667969
node_2: feature_name=NEGR1	feature_id[53].value <= threshold=97.68995666503906
node_3: feature_name=DLC1	feature_id[15].value <= threshold=2478.0076904296875
node_4: feature_name=CD163	feature_id[110].value <= threshold=78.86804580688477
node_5: feature_name=PTPRC	feature_id[61].value <= threshold=105.22467422485352
node_6: feature_name=RGS5	feature_id[49].value <= threshold=548.6968688964844
node_7: feature_name=EGFL7	feature_id[76].value > threshold=185.7356185913086
node_5473: feature_name=DCN	feature_id[43].value <= threshold=2960.7713623046875
node_5474: feature_name=TYROBP	feature_id[199].value <= threshold=808.4158935546875
node_5475: feature_name=PDGFRB	feature_id[37].value <= threshold=77.11035537719727
node_5476: feature_name=RYR2	feature_id[17].value <= threshold=7283.27001953125
node_5477: feature_name=NKG7	feature_id[202].value <= threshold=1856.3983764648438
node_5478: feature_name=F13A1	feature_id[119].value <= threshold=2302.3770751953125
node_5479: feature_name=CDH19	feature_id[27].value <= threshold=1760.585205078125
node_5480: feature_name=ACTA2	feature_id[52].value <= threshold=3130.26611328125
node_5481: feature_name=ABCA6	feature_id[48].value <= threshold=2003.0291137695312
node_5482: feature_name=RPS27	feature_id[370].value <= threshold=12732.82568359375
node_5483: feature_name=PDE3B	feature_id[264].value <= threshold=1957.905517578125
node_5484: feature_name=CRISPLD2	feature_id[356].value <= threshold=1998.0039672851562
node_5485: feature_name=PLA2G2A	feature_id[280].value <= threshold=3656.3193359375
node_5486: feature_name=DMD	feature_id[301].value <= threshold=4045.4200439453125
node_5487: feature_name=CD69	feature_id[268].value <= threshold=2614.0526123046875
node_5488: feature_name=SLC24A3	feature_id[253].value <= threshold=2938.4560546875
node_5489: feature_name=AGT	feature_id[127].value <= threshold=2182.5626220703125
node_5490: feature_name=STEAP4	feature_id[74].value <= threshold=2064.8855590820312
node_5491: feature_name=ARHGAP15	feature_id[217].value <= threshold=1649.2598266601562
node_5492: feature_name=KCNAB1	feature_id[245].value <= threshold=2063.6315307617188
node_5493: feature_name=ANKRD1	feature_id[92].value <= threshold=5612.72705078125
node_5494: feature_name=KAZN	feature_id[81].value <= threshold=4184.4390869140625
node_5495: feature_name=S100A4	feature_id[276].value <= threshold=5463.673583984375
node_5496: feature_name=SAA1	feature_id[369].value <= threshold=2644.076904296875
node_5497: feature_name=CCL5	feature_id[338].value <= threshold=2191.3402099609375
node_5498: feature_name=BICC1	feature_id[78].value <= threshold=1548.3472290039062
node_5499: feature_name=PIP5K1B	feature_id[212].value <= threshold=2120.6895141601562
node_5500: feature_name=TNC	feature_id[344].value <= threshold=7154.57421875
node_5501: feature_name=NOTCH3	feature_id[308].value <= threshold=83.97931671142578
node_5502: feature_name=GFPT2	feature_id[284].value <= threshold=2570.9453125
node_5503: feature_name=FASN	feature_id[106].value <= threshold=2678.5714111328125
node_5504: feature_name=FMN1	feature_id[285].value <= threshold=1993.5883178710938
node_5505: feature_name=ZNF385B	feature_id[94].value <= threshold=2357.7838745117188
node_5506: feature_name=NRXN1	feature_id[38].value <= threshold=8442.0595703125
node_5507: feature_name=MSR1	feature_id[235].value <= threshold=2927.340576171875
node_5508: feature_name=KCNMA1	feature_id[299].value <= threshold=1864.3598022460938
node_5509: feature_name=TPM2	feature_id[160].value <= threshold=3482.4254150390625
node_5510: feature_name=PLP1	feature_id[346].value <= threshold=443.0242462158203
node_5511: feature_name=CARMN	feature_id[58].value <= threshold=2935.750732421875
node_5512: feature_name=PAM	feature_id[62].value <= threshold=6491.0673828125
node_5513: feature_name=TRDN-AS1	feature_id[319].value <= threshold=3723.2127685546875
node_5514: feature_name=AL024508.2	feature_id[4].value <= threshold=1486.8328247070312
node_5515: feature_name=LINC02019	feature_id[0].value <= threshold=1792.3219604492188
node_5516: feature_name=COL6A3	feature_id[142].value <= threshold=3682.7412109375
node_5517: feature_name=CADM2	feature_id[111].value <= threshold=3900.4765625
node_5518: feature_name=IKZF1	feature_id[147].value <= threshold=2945.3336791992188
node_5519: feature_name=ABCC9	feature_id[33].value <= threshold=4025.4649658203125
node_5520: feature_name=LINC02248	feature_id[67].value <= threshold=1873.9019775390625
node_5521: feature_name=RBPJ	feature_id[345].value <= threshold=3127.9149169921875
node_5522: feature_name=MALAT1	feature_id[24].value <= threshold=388971.8125
node_5523: feature_name=PCLAF	feature_id[347].value <= threshold=1378.4461669921875
node_5524: feature_name=FCER1G	feature_id[165].value <= threshold=2949.1690673828125
node_5525: feature_name=TBX20	feature_id[273].value <= threshold=2289.2926635742188
node_5526: feature_name=SAMSN1	feature_id[324].value <= threshold=516.8005065917969
node_5527: feature_name=CACNA1C	feature_id[107].value <= threshold=7422.197021484375
node_5528: feature_name=FN1	feature_id[334].value <= threshold=7917.818603515625
node_5529: feature_name=C7	feature_id[208].value <= threshold=2490.6639404296875
node_5530: feature_name=CPE	feature_id[153].value <= threshold=1343.6528930664062
node_5531: feature_name=RPS27	feature_id[370].value <= threshold=11384.2919921875
node_5532: feature_name=SKAP1	feature_id[230].value <= threshold=1745.24853515625
node_5533: feature_name=SYK	feature_id[263].value <= threshold=1297.4847412109375
node_5534: feature_name=LGI4	feature_id[329].value <= threshold=219.78803253173828
node_5535: feature_name=MELK	feature_id[377].value <= threshold=668.5059204101562
node_5536: feature_name=CD69	feature_id[268].value <= threshold=778.8166809082031
node_5537: feature_name=PLA2G5	feature_id[55].value <= threshold=5505.370361328125
node_5538: feature_name=COL6A3	feature_id[142].value <= threshold=1648.8953857421875
node_5539: feature_name=HAS1	feature_id[66].value <= threshold=56.38249969482422
node_5540: feature_name=RABGAP1L	feature_id[279].value <= threshold=4219.789794921875
node_5541: feature_name=CACNA1C	feature_id[107].value <= threshold=1938.9243774414062
node_5542: feature_name=PIP5K1B	feature_id[212].value <= threshold=1181.3353271484375
node_5543: feature_name=TSHZ2	feature_id[271].value <= threshold=4730.9697265625
node_5544: feature_name=RBPJ	feature_id[345].value <= threshold=831.2574768066406
Class: Endothelial
Rules_8	passed counts:7142
node_0: feature_name=TTN	feature_id[34].value <= threshold=3064.5223388671875
node_1: feature_name=VWF	feature_id[69].value <= threshold=339.9626159667969
node_2: feature_name=NEGR1	feature_id[53].value <= threshold=97.68995666503906
node_3: feature_name=DLC1	feature_id[15].value > threshold=2478.0076904296875
node_10455: feature_name=MYH11	feature_id[105].value <= threshold=648.6137390136719
node_10456: feature_name=GPAM	feature_id[141].value <= threshold=1836.2110595703125
node_10457: feature_name=CDH19	feature_id[27].value <= threshold=1248.050048828125
node_10458: feature_name=ZFHX3	feature_id[64].value <= threshold=4377.033447265625
node_10459: feature_name=ST6GALNAC3	feature_id[35].value <= threshold=1241.4654541015625
node_10460: feature_name=SLIT3	feature_id[113].value <= threshold=484.9670867919922
node_10461: feature_name=ABCA6	feature_id[48].value <= threshold=1990.0516967773438
node_10462: feature_name=MGST1	feature_id[72].value <= threshold=1857.5858764648438
node_10463: feature_name=PALLD	feature_id[108].value <= threshold=3907.542236328125
node_10464: feature_name=PLA2G2A	feature_id[280].value <= threshold=2951.3099365234375
node_10465: feature_name=NTM	feature_id[179].value <= threshold=2870.5374755859375
node_10466: feature_name=TNC	feature_id[344].value <= threshold=2631.58349609375
node_10467: feature_name=ABCC9	feature_id[33].value <= threshold=313.28431701660156
node_10468: feature_name=DOCK8	feature_id[145].value <= threshold=579.5422058105469
node_10469: feature_name=DLC1	feature_id[15].value > threshold=3769.436279296875
node_10753: feature_name=RGS6	feature_id[93].value <= threshold=1195.9623413085938
node_10754: feature_name=BICC1	feature_id[78].value <= threshold=4552.364990234375
node_10755: feature_name=NRXN1	feature_id[38].value <= threshold=2033.6205444335938
node_10756: feature_name=NEAT1	feature_id[54].value <= threshold=11829.69873046875
node_10757: feature_name=PLCB1	feature_id[100].value <= threshold=1495.8938598632812
node_10758: feature_name=RYR2	feature_id[17].value <= threshold=14037.88134765625
node_10759: feature_name=ITGA8	feature_id[80].value <= threshold=113.89521789550781
node_10760: feature_name=VCAN	feature_id[177].value <= threshold=891.6673583984375
node_10761: feature_name=CASQ2	feature_id[102].value <= threshold=316.5980224609375
node_10762: feature_name=ABI3BP	feature_id[316].value <= threshold=2092.7698974609375
node_10763: feature_name=PLIN1	feature_id[150].value <= threshold=296.29644775390625
node_10764: feature_name=ABCA8	feature_id[103].value <= threshold=3800.4827880859375
node_10765: feature_name=LDB2	feature_id[18].value <= threshold=5806.379150390625
node_10766: feature_name=TBX20	feature_id[273].value <= threshold=3052.21337890625
node_10767: feature_name=CTNNA3	feature_id[138].value <= threshold=3165.9888916015625
node_10768: feature_name=PIP5K1B	feature_id[212].value <= threshold=3196.6129150390625
node_10769: feature_name=BNC2	feature_id[99].value <= threshold=2501.8458251953125
node_10770: feature_name=TM4SF1	feature_id[86].value <= threshold=1907.5845336914062
node_10771: feature_name=ANGPTL4	feature_id[184].value <= threshold=4141.111328125
node_10772: feature_name=NEXN	feature_id[180].value <= threshold=6232.573486328125
node_10773: feature_name=PTPRB	feature_id[112].value <= threshold=2049.9021606445312
node_10774: feature_name=CFD	feature_id[358].value <= threshold=6267.344970703125
node_10775: feature_name=SLIT2	feature_id[321].value <= threshold=2132.4384765625
node_10776: feature_name=ACSM3	feature_id[341].value <= threshold=1577.2909545898438
node_10777: feature_name=NTRK3	feature_id[162].value <= threshold=1358.8185424804688
node_10778: feature_name=FGF12	feature_id[195].value <= threshold=12353.6552734375
node_10779: feature_name=FMN1	feature_id[285].value <= threshold=3012.73095703125
node_10780: feature_name=AC100803.3	feature_id[226].value <= threshold=351.7415008544922
node_10781: feature_name=PTP4A3	feature_id[83].value <= threshold=5197.570556640625
node_10782: feature_name=EMCN	feature_id[50].value <= threshold=3393.7357177734375
node_10783: feature_name=PTPRC	feature_id[61].value <= threshold=4204.551513671875
node_10784: feature_name=LTBP1	feature_id[378].value <= threshold=5285.06494140625
node_10785: feature_name=PTPRM	feature_id[232].value <= threshold=6461.749755859375
node_10786: feature_name=ACKR1	feature_id[176].value <= threshold=2433.7313842773438
node_10787: feature_name=GSN	feature_id[164].value <= threshold=20054.51904296875
node_10788: feature_name=MYO18B	feature_id[296].value <= threshold=3835.111328125
node_10789: feature_name=CTNNA3	feature_id[138].value <= threshold=830.9099731445312
node_10790: feature_name=GZMA	feature_id[333].value <= threshold=1536.576171875
node_10791: feature_name=TNC	feature_id[344].value <= threshold=1408.4534912109375
node_10792: feature_name=CFH	feature_id[248].value <= threshold=2887.3555908203125
node_10793: feature_name=C22orf15	feature_id[8].value <= threshold=149.47683715820312
node_10794: feature_name=AC245297.3	feature_id[304].value <= threshold=3606.1025390625
node_10795: feature_name=RERGL	feature_id[306].value <= threshold=382.2822723388672
node_10796: feature_name=CDH19	feature_id[27].value <= threshold=1241.4654541015625
node_10797: feature_name=SLC38A11	feature_id[322].value <= threshold=4198.345458984375
node_10798: feature_name=PLA2G5	feature_id[55].value <= threshold=22653.958984375
node_10799: feature_name=MAST4	feature_id[297].value <= threshold=5192.564453125
node_10800: feature_name=DMD	feature_id[301].value <= threshold=9297.5439453125
node_10801: feature_name=COL6A3	feature_id[142].value <= threshold=2194.32666015625
node_10802: feature_name=PAM	feature_id[62].value <= threshold=4365.079345703125
node_10803: feature_name=ACACB	feature_id[198].value <= threshold=3320.5787353515625
node_10804: feature_name=MYH11	feature_id[105].value <= threshold=585.4808959960938
node_10805: feature_name=RAMP3	feature_id[242].value <= threshold=491.96778869628906
node_10806: feature_name=PRDM16	feature_id[295].value <= threshold=1615.8504638671875
node_10807: feature_name=SLIT2	feature_id[321].value <= threshold=1688.5152587890625
node_10808: feature_name=PTPRG	feature_id[118].value <= threshold=12361.20556640625
node_10809: feature_name=LAMA3	feature_id[330].value <= threshold=3331.0648193359375
node_10810: feature_name=PIP5K1B	feature_id[212].value <= threshold=701.0172424316406
node_10811: feature_name=MYH6	feature_id[84].value <= threshold=1802.6580810546875
node_10812: feature_name=PDLIM5	feature_id[234].value <= threshold=4017.5029296875
node_10813: feature_name=TTN	feature_id[34].value <= threshold=2678.573486328125
node_10814: feature_name=ARHGAP24	feature_id[313].value <= threshold=2863.9781494140625
node_10815: feature_name=CPLX3	feature_id[287].value <= threshold=751.6015930175781
node_10816: feature_name=AXL	feature_id[288].value <= threshold=5216.257568359375
node_10817: feature_name=MGST1	feature_id[72].value <= threshold=912.4155883789062
node_10818: feature_name=WWC1	feature_id[262].value <= threshold=777.336669921875
node_10819: feature_name=PNISR	feature_id[374].value <= threshold=3433.4788818359375
node_10820: feature_name=MRC1	feature_id[376].value <= threshold=613.8756408691406
node_10821: feature_name=PDLIM5	feature_id[234].value <= threshold=2066.82763671875
node_10822: feature_name=RGS6	feature_id[93].value <= threshold=826.4552917480469
node_10823: feature_name=SLC38A11	feature_id[322].value <= threshold=647.4588012695312
Class: Pericytes
Rules_9	passed counts:6595
node_0: feature_name=TTN	feature_id[34].value <= threshold=3064.5223388671875
node_1: feature_name=VWF	feature_id[69].value <= threshold=339.9626159667969
node_2: feature_name=NEGR1	feature_id[53].value <= threshold=97.68995666503906
node_3: feature_name=DLC1	feature_id[15].value <= threshold=2478.0076904296875
node_4: feature_name=CD163	feature_id[110].value <= threshold=78.86804580688477
node_5: feature_name=PTPRC	feature_id[61].value <= threshold=105.22467422485352
node_6: feature_name=RGS5	feature_id[49].value <= threshold=548.6968688964844
node_7: feature_name=EGFL7	feature_id[76].value <= threshold=185.7356185913086
node_8: feature_name=DCN	feature_id[43].value > threshold=994.5303344726562
node_4574: feature_name=LAMA2	feature_id[10].value > threshold=71.01286315917969
node_5126: feature_name=CD36	feature_id[31].value <= threshold=1737.6207885742188
node_5127: feature_name=RYR2	feature_id[17].value <= threshold=6749.1650390625
node_5128: feature_name=CARMN	feature_id[58].value <= threshold=1945.5547485351562
node_5129: feature_name=NRXN1	feature_id[38].value <= threshold=2145.41943359375
node_5130: feature_name=FLT1	feature_id[174].value <= threshold=1358.2908325195312
node_5131: feature_name=IKZF1	feature_id[147].value <= threshold=992.6441040039062
node_5132: feature_name=ACACB	feature_id[198].value <= threshold=3610.44287109375
node_5133: feature_name=PDLIM5	feature_id[234].value <= threshold=4023.29833984375
node_5134: feature_name=F13A1	feature_id[119].value <= threshold=2395.7662353515625
node_5135: feature_name=MYH11	feature_id[105].value <= threshold=3428.3277587890625
node_5136: feature_name=AC012409.2	feature_id[343].value <= threshold=3091.6627197265625
node_5137: feature_name=BTNL9	feature_id[237].value <= threshold=1629.660888671875
node_5138: feature_name=EMCN	feature_id[50].value <= threshold=2063.8748779296875
node_5139: feature_name=TRDN	feature_id[132].value <= threshold=2896.20166015625
node_5140: feature_name=MSR1	feature_id[235].value <= threshold=1818.4932861328125
node_5141: feature_name=EGFLAM	feature_id[144].value <= threshold=2043.1112670898438
node_5142: feature_name=SLC24A3	feature_id[253].value <= threshold=3298.6466064453125
node_5143: feature_name=ADAMTS9	feature_id[120].value <= threshold=1454.6385498046875
node_5144: feature_name=SKAP1	feature_id[230].value <= threshold=2054.9071655273438
node_5145: feature_name=ITGA8	feature_id[80].value <= threshold=1924.94384765625
node_5146: feature_name=KCNJ8	feature_id[205].value <= threshold=1791.6838989257812
node_5147: feature_name=GPAM	feature_id[141].value <= threshold=1795.7025756835938
node_5148: feature_name=MEF2C	feature_id[204].value <= threshold=2803.8846435546875
node_5149: feature_name=SLC8A1	feature_id[143].value <= threshold=7132.656005859375
node_5150: feature_name=PTPRM	feature_id[232].value <= threshold=5311.082275390625
node_5151: feature_name=ACSL1	feature_id[269].value <= threshold=3582.8153076171875
node_5152: feature_name=CALD1	feature_id[45].value <= threshold=7175.2763671875
node_5153: feature_name=KCNMA1	feature_id[299].value <= threshold=1733.5239868164062
node_5154: feature_name=LGI4	feature_id[329].value <= threshold=2519.698486328125
node_5155: feature_name=CTNNA3	feature_id[138].value <= threshold=4340.899658203125
node_5156: feature_name=CPA3	feature_id[357].value <= threshold=3498.4989013671875
node_5157: feature_name=FCER1G	feature_id[165].value <= threshold=1683.6734619140625
node_5158: feature_name=PKHD1L1	feature_id[122].value <= threshold=2192.0220947265625
node_5159: feature_name=ITLN1	feature_id[310].value <= threshold=4357.58251953125
node_5160: feature_name=IGKC	feature_id[311].value <= threshold=7688.759033203125
node_5161: feature_name=GZMA	feature_id[333].value <= threshold=2051.6143188476562
node_5162: feature_name=DMD	feature_id[301].value <= threshold=26600.91845703125
node_5163: feature_name=GUCY1A2	feature_id[134].value <= threshold=4005.2935791015625
node_5164: feature_name=CLDN5	feature_id[196].value <= threshold=2061.974853515625
node_5165: feature_name=NR2F2-AS1	feature_id[79].value <= threshold=8288.23046875
node_5166: feature_name=PTP4A3	feature_id[83].value <= threshold=2305.0
node_5167: feature_name=ZFHX3	feature_id[64].value <= threshold=9713.80517578125
node_5168: feature_name=CTNNA3	feature_id[138].value <= threshold=2998.81396484375
node_5169: feature_name=FGF12	feature_id[195].value <= threshold=4742.54736328125
node_5170: feature_name=LPP	feature_id[194].value <= threshold=8117.9306640625
node_5171: feature_name=ANO2	feature_id[136].value <= threshold=1174.4470825195312
node_5172: feature_name=KIT	feature_id[379].value <= threshold=781.6009216308594
node_5173: feature_name=LGI4	feature_id[329].value <= threshold=1558.875732421875
node_5174: feature_name=MYBPC3	feature_id[109].value <= threshold=2524.9952392578125
node_5175: feature_name=TMSB10	feature_id[140].value <= threshold=6762.5244140625
node_5176: feature_name=PNPLA2	feature_id[233].value <= threshold=1642.3195190429688
node_5177: feature_name=CARMN	feature_id[58].value <= threshold=1006.0372314453125
node_5178: feature_name=SORBS1	feature_id[219].value <= threshold=3718.9879150390625
node_5179: feature_name=ACTC1	feature_id[225].value <= threshold=6331.396484375
node_5180: feature_name=S100A9	feature_id[220].value <= threshold=1282.8994750976562
node_5181: feature_name=AC012409.2	feature_id[343].value <= threshold=2018.200439453125
node_5182: feature_name=PECAM1	feature_id[170].value <= threshold=2173.9156494140625
node_5183: feature_name=ADAMTS9	feature_id[120].value <= threshold=522.0076904296875
Class: Fibroblast
Rules_10	passed counts:4448
node_0: feature_name=TTN	feature_id[34].value <= threshold=3064.5223388671875
node_1: feature_name=VWF	feature_id[69].value <= threshold=339.9626159667969
node_2: feature_name=NEGR1	feature_id[53].value <= threshold=97.68995666503906
node_3: feature_name=DLC1	feature_id[15].value <= threshold=2478.0076904296875
node_4: feature_name=CD163	feature_id[110].value <= threshold=78.86804580688477
node_5: feature_name=PTPRC	feature_id[61].value <= threshold=105.22467422485352
node_6: feature_name=RGS5	feature_id[49].value > threshold=548.6968688964844
node_5972: feature_name=MYH11	feature_id[105].value <= threshold=170.23021697998047
node_5973: feature_name=AGT	feature_id[127].value > threshold=375.7987823486328
node_6933: feature_name=CASQ2	feature_id[102].value <= threshold=451.7734069824219
node_6934: feature_name=RERGL	feature_id[306].value <= threshold=251.7930145263672
node_6935: feature_name=ACKR1	feature_id[176].value <= threshold=1619.1929321289062
node_6936: feature_name=PTP4A3	feature_id[83].value <= threshold=1291.0445556640625
node_6937: feature_name=TMSB10	feature_id[140].value <= threshold=6702.57421875
node_6938: feature_name=DCN	feature_id[43].value <= threshold=7751.2578125
node_6939: feature_name=LDB2	feature_id[18].value <= threshold=2444.991455078125
node_6940: feature_name=ABCC9	feature_id[33].value > threshold=70.04655456542969
node_7316: feature_name=ANO2	feature_id[136].value <= threshold=359.8821716308594
node_7317: feature_name=PRKG1	feature_id[20].value <= threshold=10440.1162109375
node_7318: feature_name=GPAM	feature_id[141].value <= threshold=3017.6686401367188
node_7319: feature_name=MYH6	feature_id[84].value <= threshold=2932.6522216796875
node_7320: feature_name=C7	feature_id[208].value <= threshold=9778.21240234375
node_7321: feature_name=ACKR1	feature_id[176].value <= threshold=1080.2151489257812
node_7322: feature_name=B2M	feature_id[126].value <= threshold=43481.75
node_7323: feature_name=PTP4A3	feature_id[83].value <= threshold=871.649658203125
node_7324: feature_name=AC100803.3	feature_id[226].value <= threshold=1085.6160888671875
node_7325: feature_name=RPS27	feature_id[370].value <= threshold=12433.28125
node_7326: feature_name=TM4SF1	feature_id[86].value <= threshold=5357.31103515625
node_7327: feature_name=ITGB8	feature_id[246].value <= threshold=40.83299255371094
node_7328: feature_name=TNC	feature_id[344].value <= threshold=2407.693603515625
node_7329: feature_name=EGFL7	feature_id[76].value <= threshold=1592.9345092773438
node_7330: feature_name=NTRK3	feature_id[162].value <= threshold=198.94708251953125
node_7331: feature_name=ID1	feature_id[187].value <= threshold=2945.1522216796875
node_7332: feature_name=RAMP3	feature_id[242].value <= threshold=648.0327453613281
node_7333: feature_name=SLC11A1	feature_id[323].value <= threshold=542.88671875
node_7334: feature_name=DCN	feature_id[43].value <= threshold=2814.7374267578125
node_7335: feature_name=MALAT1	feature_id[24].value > threshold=18551.349609375
node_7341: feature_name=CD36	feature_id[31].value > threshold=277.85498046875
node_7361: feature_name=MYH6	feature_id[84].value <= threshold=552.4441223144531
node_7362: feature_name=SORBS2	feature_id[77].value <= threshold=643.4806518554688
Class: Pericytes
Rules_11	passed counts:3115
node_0: feature_name=TTN	feature_id[34].value <= threshold=3064.5223388671875
node_1: feature_name=VWF	feature_id[69].value <= threshold=339.9626159667969
node_2: feature_name=NEGR1	feature_id[53].value <= threshold=97.68995666503906
node_3: feature_name=DLC1	feature_id[15].value <= threshold=2478.0076904296875
node_4: feature_name=CD163	feature_id[110].value <= threshold=78.86804580688477
node_5: feature_name=PTPRC	feature_id[61].value <= threshold=105.22467422485352
node_6: feature_name=RGS5	feature_id[49].value <= threshold=548.6968688964844
node_7: feature_name=EGFL7	feature_id[76].value <= threshold=185.7356185913086
node_8: feature_name=DCN	feature_id[43].value <= threshold=994.5303344726562
node_9: feature_name=MYH11	feature_id[105].value > threshold=381.46099853515625
node_4047: feature_name=ACTA2	feature_id[52].value > threshold=151.40086364746094
node_4277: feature_name=ANKRD1	feature_id[92].value <= threshold=3460.963623046875
node_4278: feature_name=STEAP4	feature_id[74].value <= threshold=558.7472229003906
node_4279: feature_name=TM4SF1	feature_id[86].value <= threshold=1289.7316284179688
node_4280: feature_name=ARHGAP15	feature_id[217].value <= threshold=1116.7952270507812
node_4281: feature_name=FGF12	feature_id[195].value <= threshold=2634.5535888671875
node_4282: feature_name=PDE3B	feature_id[264].value <= threshold=1662.4387817382812
node_4283: feature_name=MALAT1	feature_id[24].value > threshold=1538.372314453125
node_4295: feature_name=CD36	feature_id[31].value <= threshold=2370.1385498046875
node_4296: feature_name=C7	feature_id[208].value <= threshold=1311.389892578125
node_4297: feature_name=TMSB10	feature_id[140].value <= threshold=4674.83984375
node_4298: feature_name=TFPI	feature_id[178].value <= threshold=1959.7510986328125
node_4299: feature_name=PKHD1L1	feature_id[122].value <= threshold=1003.6459655761719
node_4300: feature_name=CDH19	feature_id[27].value <= threshold=4269.9873046875
node_4301: feature_name=ZEB2	feature_id[154].value <= threshold=4213.0616455078125
node_4302: feature_name=CST3	feature_id[152].value <= threshold=2535.060546875
node_4303: feature_name=GFPT2	feature_id[284].value <= threshold=826.695068359375
node_4304: feature_name=FLT1	feature_id[174].value <= threshold=1314.2874145507812
node_4305: feature_name=LINC02540	feature_id[349].value <= threshold=433.27508544921875
node_4306: feature_name=GUCY1A2	feature_id[134].value <= threshold=3203.1077880859375
node_4307: feature_name=NKG7	feature_id[202].value <= threshold=748.615234375
node_4308: feature_name=FRMD4B	feature_id[216].value <= threshold=2307.8257446289062
node_4309: feature_name=SLC24A3	feature_id[253].value <= threshold=3359.1534423828125
node_4310: feature_name=CFD	feature_id[358].value <= threshold=3536.718994140625
node_4311: feature_name=PDE1C	feature_id[88].value <= threshold=2526.55810546875
node_4312: feature_name=MYL4	feature_id[63].value <= threshold=2087.7567138671875
node_4313: feature_name=CMYA5	feature_id[336].value <= threshold=3579.972412109375
node_4314: feature_name=TRDN	feature_id[132].value <= threshold=2957.2186279296875
node_4315: feature_name=PALLD	feature_id[108].value <= threshold=10902.9169921875
node_4316: feature_name=UPK3A	feature_id[9].value <= threshold=837.6536560058594
node_4317: feature_name=TYROBP	feature_id[199].value <= threshold=1971.2041015625
node_4318: feature_name=AC128685.1	feature_id[2].value <= threshold=715.5659790039062
node_4319: feature_name=EGFLAM	feature_id[144].value <= threshold=6664.619384765625
node_4320: feature_name=AGT	feature_id[127].value <= threshold=6836.290283203125
node_4321: feature_name=ENPEP	feature_id[354].value <= threshold=5428.631103515625
node_4322: feature_name=AGT	feature_id[127].value <= threshold=1981.2890625
node_4323: feature_name=MELK	feature_id[377].value <= threshold=522.9805603027344
node_4324: feature_name=NEAT1	feature_id[54].value <= threshold=30143.275390625
node_4325: feature_name=NTM	feature_id[179].value <= threshold=1627.769287109375
node_4326: feature_name=MT-CO1	feature_id[192].value <= threshold=51492.0
node_4327: feature_name=IFI27	feature_id[91].value <= threshold=2616.278076171875
node_4328: feature_name=HLA-B	feature_id[163].value <= threshold=1562.8657836914062
node_4329: feature_name=CPE	feature_id[153].value <= threshold=1649.395263671875
node_4330: feature_name=CLDN5	feature_id[196].value <= threshold=782.0430908203125
node_4331: feature_name=AC046195.2	feature_id[173].value <= threshold=543.1916046142578
node_4332: feature_name=WWC1	feature_id[262].value <= threshold=612.2400817871094
node_4333: feature_name=TSHZ2	feature_id[271].value <= threshold=998.5625305175781
node_4334: feature_name=BTNL9	feature_id[237].value <= threshold=1042.291259765625
node_4335: feature_name=PCLAF	feature_id[347].value <= threshold=278.44911193847656
node_4336: feature_name=EPS8	feature_id[97].value <= threshold=4160.786865234375
node_4337: feature_name=RBMS3-AS3	feature_id[325].value <= threshold=1994.9798583984375
node_4338: feature_name=MYL7	feature_id[23].value <= threshold=1825.5994873046875
node_4339: feature_name=GNRH1	feature_id[188].value <= threshold=464.6841125488281
node_4340: feature_name=CDH19	feature_id[27].value <= threshold=1093.587158203125
node_4341: feature_name=TIMP3	feature_id[240].value <= threshold=3225.8077392578125
node_4342: feature_name=B2M	feature_id[126].value <= threshold=8751.66845703125
node_4343: feature_name=FCER1G	feature_id[165].value <= threshold=271.85215759277344
node_4344: feature_name=SLC16A12	feature_id[254].value <= threshold=174.906005859375
node_4345: feature_name=S100A9	feature_id[220].value <= threshold=304.02684020996094
Class: Smooth muscle cells
Rules_12	passed counts:2992
node_0: feature_name=TTN	feature_id[34].value <= threshold=3064.5223388671875
node_1: feature_name=VWF	feature_id[69].value <= threshold=339.9626159667969
node_2: feature_name=NEGR1	feature_id[53].value <= threshold=97.68995666503906
node_3: feature_name=DLC1	feature_id[15].value <= threshold=2478.0076904296875
node_4: feature_name=CD163	feature_id[110].value <= threshold=78.86804580688477
node_5: feature_name=PTPRC	feature_id[61].value <= threshold=105.22467422485352
node_6: feature_name=RGS5	feature_id[49].value <= threshold=548.6968688964844
node_7: feature_name=EGFL7	feature_id[76].value <= threshold=185.7356185913086
node_8: feature_name=DCN	feature_id[43].value <= threshold=994.5303344726562
node_9: feature_name=MYH11	feature_id[105].value <= threshold=381.46099853515625
node_10: feature_name=RYR2	feature_id[17].value <= threshold=3992.81298828125
node_11: feature_name=SLC9A3R2	feature_id[305].value > threshold=627.3535461425781
node_3395: feature_name=NKG7	feature_id[202].value <= threshold=1954.2847900390625
node_3396: feature_name=FTL	feature_id[115].value <= threshold=20627.4697265625
node_3397: feature_name=CDH19	feature_id[27].value <= threshold=708.521728515625
node_3398: feature_name=PDGFRB	feature_id[37].value <= threshold=293.51451110839844
node_3399: feature_name=CD69	feature_id[268].value <= threshold=1984.134765625
node_3400: feature_name=DOCK8	feature_id[145].value <= threshold=493.10325622558594
node_3401: feature_name=STEAP4	feature_id[74].value <= threshold=1034.5302734375
node_3402: feature_name=ABCA6	feature_id[48].value <= threshold=468.6479187011719
node_3403: feature_name=S100A9	feature_id[220].value <= threshold=6886.0400390625
node_3404: feature_name=ACTA2	feature_id[52].value <= threshold=2803.2498779296875
node_3405: feature_name=RPS27	feature_id[370].value <= threshold=14545.79638671875
node_3406: feature_name=GPAM	feature_id[141].value <= threshold=2121.5828857421875
node_3407: feature_name=PLA2G2A	feature_id[280].value <= threshold=6262.003173828125
node_3408: feature_name=MS4A6A	feature_id[186].value <= threshold=716.1531066894531
node_3409: feature_name=PLP1	feature_id[346].value <= threshold=463.39202880859375
node_3410: feature_name=GALNT17	feature_id[125].value <= threshold=2452.5493774414062
node_3411: feature_name=CCL5	feature_id[338].value <= threshold=2099.673828125
node_3412: feature_name=ENPEP	feature_id[354].value <= threshold=933.1555786132812
node_3413: feature_name=NDUFA4L2	feature_id[124].value <= threshold=4143.9146728515625
node_3414: feature_name=CALD1	feature_id[45].value <= threshold=4449.655029296875
node_3415: feature_name=SAMSN1	feature_id[324].value <= threshold=1437.1195678710938
node_3416: feature_name=AKAP6	feature_id[251].value <= threshold=2994.037841796875
node_3417: feature_name=SOX5	feature_id[320].value <= threshold=3693.3719482421875
node_3418: feature_name=SCN7A	feature_id[275].value <= threshold=1608.7183837890625
node_3419: feature_name=CFD	feature_id[358].value <= threshold=6674.77490234375
node_3420: feature_name=TNC	feature_id[344].value <= threshold=10176.533569335938
node_3421: feature_name=TPM2	feature_id[160].value <= threshold=3375.6451416015625
node_3422: feature_name=IKZF1	feature_id[147].value <= threshold=1393.7149047851562
node_3423: feature_name=AC245297.3	feature_id[304].value <= threshold=2863.126220703125
node_3424: feature_name=AGT	feature_id[127].value <= threshold=3908.692138671875
node_3425: feature_name=CASQ2	feature_id[102].value <= threshold=1638.4067993164062
node_3426: feature_name=IGKC	feature_id[311].value <= threshold=2530.6917724609375
node_3427: feature_name=LGI4	feature_id[329].value <= threshold=473.5629425048828
node_3428: feature_name=AC105446.1	feature_id[21].value <= threshold=374.5318298339844
node_3429: feature_name=CD247	feature_id[337].value <= threshold=1186.1395874023438
node_3430: feature_name=NOTCH3	feature_id[308].value <= threshold=1096.8916625976562
node_3431: feature_name=N4BP2L2	feature_id[244].value <= threshold=5035.250244140625
node_3432: feature_name=COL6A3	feature_id[142].value <= threshold=1580.9190673828125
node_3433: feature_name=DCN	feature_id[43].value <= threshold=932.0182800292969
node_3434: feature_name=PRDM16	feature_id[295].value <= threshold=1707.9002075195312
node_3435: feature_name=PLCB1	feature_id[100].value <= threshold=7581.08740234375
node_3436: feature_name=IGFBP7	feature_id[87].value <= threshold=9545.7998046875
node_3437: feature_name=RPS27	feature_id[370].value <= threshold=11015.01025390625
node_3438: feature_name=FTL	feature_id[115].value <= threshold=10286.826171875
Class: Endothelial
Rules_13	passed counts:2856
node_0: feature_name=TTN	feature_id[34].value <= threshold=3064.5223388671875
node_1: feature_name=VWF	feature_id[69].value <= threshold=339.9626159667969
node_2: feature_name=NEGR1	feature_id[53].value <= threshold=97.68995666503906
node_3: feature_name=DLC1	feature_id[15].value <= threshold=2478.0076904296875
node_4: feature_name=CD163	feature_id[110].value <= threshold=78.86804580688477
node_5: feature_name=PTPRC	feature_id[61].value <= threshold=105.22467422485352
node_6: feature_name=RGS5	feature_id[49].value <= threshold=548.6968688964844
node_7: feature_name=EGFL7	feature_id[76].value <= threshold=185.7356185913086
node_8: feature_name=DCN	feature_id[43].value <= threshold=994.5303344726562
node_9: feature_name=MYH11	feature_id[105].value <= threshold=381.46099853515625
node_10: feature_name=RYR2	feature_id[17].value > threshold=3992.81298828125
node_3642: feature_name=NPPA	feature_id[11].value <= threshold=588.5866088867188
node_3643: feature_name=MYL7	feature_id[23].value <= threshold=2446.557373046875
node_3644: feature_name=MYBPC3	feature_id[109].value > threshold=204.09459686279297
node_3768: feature_name=PLCB1	feature_id[100].value <= threshold=1270.2719116210938
node_3769: feature_name=EBF1	feature_id[46].value <= threshold=921.2393493652344
node_3770: feature_name=PAM	feature_id[62].value <= threshold=4708.666748046875
node_3771: feature_name=ARHGAP15	feature_id[217].value <= threshold=855.1114196777344
node_3772: feature_name=CARMN	feature_id[58].value <= threshold=2027.8343505859375
node_3773: feature_name=MYL4	feature_id[63].value <= threshold=933.1229248046875
node_3774: feature_name=LDB2	feature_id[18].value <= threshold=1434.6369018554688
node_3775: feature_name=PDGFRB	feature_id[37].value <= threshold=429.2861328125
node_3776: feature_name=NRXN1	feature_id[38].value <= threshold=1545.478759765625
node_3777: feature_name=DOCK8	feature_id[145].value <= threshold=1815.5062866210938
node_3778: feature_name=ZEB2	feature_id[154].value <= threshold=2730.020751953125
node_3779: feature_name=CALD1	feature_id[45].value <= threshold=9776.67822265625
node_3780: feature_name=KCNJ3	feature_id[90].value <= threshold=1706.0615844726562
node_3781: feature_name=CADM2	feature_id[111].value <= threshold=2297.6832275390625
node_3782: feature_name=BTNL9	feature_id[237].value <= threshold=877.0771484375
node_3783: feature_name=SYK	feature_id[263].value <= threshold=590.5735473632812
node_3784: feature_name=LINC02248	feature_id[67].value <= threshold=2565.212646484375
node_3785: feature_name=SKAP1	feature_id[230].value <= threshold=1344.078857421875
node_3786: feature_name=PLA2G5	feature_id[55].value <= threshold=3470.9993896484375
node_3787: feature_name=SPARCL1	feature_id[19].value <= threshold=3839.10302734375
node_3788: feature_name=ABCA9	feature_id[364].value <= threshold=2016.9907836914062
node_3789: feature_name=KCNT2	feature_id[350].value <= threshold=1180.8982543945312
node_3790: feature_name=MRC1	feature_id[376].value <= threshold=836.4702453613281
node_3791: feature_name=TSHZ2	feature_id[271].value <= threshold=2073.9056396484375
node_3792: feature_name=ACSM3	feature_id[341].value <= threshold=1305.128173828125
node_3793: feature_name=KAZN	feature_id[81].value <= threshold=1620.1278076171875
node_3794: feature_name=C7	feature_id[208].value <= threshold=1249.88232421875
node_3795: feature_name=SYNPR	feature_id[293].value <= threshold=1144.6917724609375
node_3796: feature_name=MYBPC3	feature_id[109].value > threshold=291.8861999511719
node_3800: feature_name=BNC2	feature_id[99].value <= threshold=655.520263671875
node_3801: feature_name=CPE	feature_id[153].value <= threshold=731.2834167480469
Class: Ventricular cardiomyocyte
Rules_14	passed counts:2728
node_0: feature_name=TTN	feature_id[34].value > threshold=3064.5223388671875
node_19174: feature_name=NPPA	feature_id[11].value <= threshold=268.2763366699219
node_19175: feature_name=MYL7	feature_id[23].value <= threshold=2737.3731689453125
node_19176: feature_name=PDGFRB	feature_id[37].value <= threshold=602.9545288085938
node_19177: feature_name=VWF	feature_id[69].value <= threshold=1103.754150390625
node_19178: feature_name=PLA2G5	feature_id[55].value <= threshold=1036.2705078125
node_19179: feature_name=FHL2	feature_id[36].value > threshold=134.97187042236328
node_19699: feature_name=CDH19	feature_id[27].value <= threshold=909.5044860839844
node_19700: feature_name=EBF1	feature_id[46].value <= threshold=626.9595031738281
node_19701: feature_name=KCNJ3	feature_id[90].value <= threshold=481.23207092285156
node_19702: feature_name=F13A1	feature_id[119].value <= threshold=2228.4524536132812
node_19703: feature_name=LDB2	feature_id[18].value <= threshold=1356.977783203125
node_19704: feature_name=PAM	feature_id[62].value <= threshold=6976.567138671875
node_19705: feature_name=IKZF1	feature_id[147].value <= threshold=871.0788269042969
node_19706: feature_name=NR2F2-AS1	feature_id[79].value <= threshold=311.9638214111328
node_19707: feature_name=NRXN1	feature_id[38].value <= threshold=1551.7332153320312
node_19708: feature_name=PTPRC	feature_id[61].value <= threshold=1017.4044189453125
node_19709: feature_name=BTNL9	feature_id[237].value <= threshold=997.8837890625
node_19710: feature_name=ACSM3	feature_id[341].value <= threshold=1959.1814575195312
node_19711: feature_name=CD163	feature_id[110].value <= threshold=1452.4259643554688
node_19712: feature_name=NTM	feature_id[179].value <= threshold=2607.107666015625
node_19713: feature_name=MT-CO1	feature_id[192].value <= threshold=5063.323486328125
node_19714: feature_name=MYH11	feature_id[105].value <= threshold=833.2552185058594
node_19715: feature_name=DCN	feature_id[43].value <= threshold=2092.88671875
node_19716: feature_name=SYNPR	feature_id[293].value <= threshold=1085.7814331054688
node_19717: feature_name=ANO2	feature_id[136].value <= threshold=792.3935241699219
node_19718: feature_name=ADGRB3	feature_id[167].value <= threshold=1169.8187255859375
node_19719: feature_name=FBN1	feature_id[335].value <= threshold=1476.258056640625
node_19720: feature_name=ELMO1	feature_id[258].value <= threshold=2261.992431640625
node_19721: feature_name=LTBP1	feature_id[378].value <= threshold=10867.974609375
node_19722: feature_name=GPAM	feature_id[141].value <= threshold=3628.5191040039062
node_19723: feature_name=EPS8	feature_id[97].value <= threshold=2810.9208984375
node_19724: feature_name=FLT1	feature_id[174].value <= threshold=1490.8934936523438
node_19725: feature_name=NEGR1	feature_id[53].value <= threshold=712.4416809082031
node_19726: feature_name=B2M	feature_id[126].value <= threshold=2097.011962890625
node_19727: feature_name=LINC02248	feature_id[67].value <= threshold=6584.591064453125
node_19728: feature_name=PAM	feature_id[62].value <= threshold=4918.68017578125
node_19729: feature_name=LDB2	feature_id[18].value <= threshold=572.2464904785156
node_19730: feature_name=DOCK8	feature_id[145].value <= threshold=2066.0671997070312
node_19731: feature_name=RBPJ	feature_id[345].value <= threshold=4518.76513671875
node_19732: feature_name=PDGFRB	feature_id[37].value <= threshold=328.9834442138672
node_19733: feature_name=SAA1	feature_id[369].value <= threshold=2560.9680786132812
node_19734: feature_name=TNC	feature_id[344].value <= threshold=2716.5623779296875
node_19735: feature_name=ITLN1	feature_id[310].value <= threshold=1006.7803955078125
node_19736: feature_name=PLCB1	feature_id[100].value <= threshold=773.5447998046875
node_19737: feature_name=PLA2G2A	feature_id[280].value <= threshold=2352.2322998046875
node_19738: feature_name=PKHD1L1	feature_id[122].value <= threshold=1288.43310546875
node_19739: feature_name=IFI27	feature_id[91].value <= threshold=1960.4678955078125
node_19740: feature_name=AC016831.7	feature_id[363].value <= threshold=9181.0966796875
node_19741: feature_name=SLC19A3	feature_id[185].value <= threshold=1262.2804565429688
node_19742: feature_name=LINC00598	feature_id[298].value <= threshold=3091.7840576171875
node_19743: feature_name=SLITRK6	feature_id[368].value <= threshold=273.83741760253906
node_19744: feature_name=XKR4	feature_id[239].value <= threshold=1919.0245971679688
node_19745: feature_name=C7	feature_id[208].value <= threshold=4083.2828369140625
node_19746: feature_name=CFD	feature_id[358].value <= threshold=3385.6727294921875
node_19747: feature_name=NDUFA4L2	feature_id[124].value <= threshold=2464.9183959960938
node_19748: feature_name=ITGA8	feature_id[80].value <= threshold=2450.1488647460938
node_19749: feature_name=FN1	feature_id[334].value <= threshold=5150.2427978515625
node_19750: feature_name=ST6GALNAC3	feature_id[35].value <= threshold=2223.2967529296875
node_19751: feature_name=ARHGAP15	feature_id[217].value <= threshold=4061.1715087890625
node_19752: feature_name=GRIP1	feature_id[267].value <= threshold=4707.011474609375
node_19753: feature_name=MYL4	feature_id[63].value <= threshold=5685.9935302734375
node_19754: feature_name=RGS6	feature_id[93].value <= threshold=9927.9013671875
node_19755: feature_name=MYL4	feature_id[63].value <= threshold=412.24363708496094
node_19756: feature_name=BTNL9	feature_id[237].value <= threshold=362.9328308105469
node_19757: feature_name=ACTA2	feature_id[52].value <= threshold=965.4062194824219
node_19758: feature_name=ACSM3	feature_id[341].value <= threshold=965.1452331542969
node_19759: feature_name=STEAP4	feature_id[74].value <= threshold=1330.3532104492188
node_19760: feature_name=XKR4	feature_id[239].value <= threshold=1052.859619140625
node_19761: feature_name=PTPRB	feature_id[112].value <= threshold=1845.967529296875
node_19762: feature_name=RABGAP1L	feature_id[279].value <= threshold=12808.9580078125
node_19763: feature_name=IFITM3	feature_id[131].value <= threshold=2435.359619140625
node_19764: feature_name=EBF1	feature_id[46].value > threshold=149.40985107421875
node_19966: feature_name=DCN	feature_id[43].value <= threshold=1334.2708740234375
node_19967: feature_name=SPARCL1	feature_id[19].value <= threshold=661.8978576660156
node_19968: feature_name=ST6GALNAC3	feature_id[35].value <= threshold=974.67822265625
node_19969: feature_name=GUCY1A2	feature_id[134].value <= threshold=542.6951293945312
node_19970: feature_name=VWF	feature_id[69].value <= threshold=722.9798583984375
node_19971: feature_name=SLC19A3	feature_id[185].value <= threshold=136.88896942138672
node_19972: feature_name=KCNJ3	feature_id[90].value <= threshold=420.49827575683594
node_19973: feature_name=PKHD1L1	feature_id[122].value <= threshold=626.1460266113281
node_19974: feature_name=GFPT2	feature_id[284].value <= threshold=807.9203796386719
node_19975: feature_name=ABCA8	feature_id[103].value <= threshold=1980.0272827148438
node_19976: feature_name=RAMP3	feature_id[242].value <= threshold=387.26524353027344
node_19977: feature_name=EPS8	feature_id[97].value <= threshold=1184.6933288574219
node_19978: feature_name=NR2F2-AS1	feature_id[79].value <= threshold=36.28710174560547
node_19979: feature_name=ZFHX3	feature_id[64].value <= threshold=1582.7482299804688
node_19980: feature_name=EGFL7	feature_id[76].value <= threshold=401.72752380371094
Class: Ventricular cardiomyocyte
Rules_15	passed counts:2451
node_0: feature_name=TTN	feature_id[34].value > threshold=3064.5223388671875
node_19174: feature_name=NPPA	feature_id[11].value <= threshold=268.2763366699219
node_19175: feature_name=MYL7	feature_id[23].value > threshold=2737.3731689453125
node_21491: feature_name=FHL2	feature_id[36].value <= threshold=1521.1671752929688
node_21492: feature_name=MYL2	feature_id[39].value <= threshold=364.2928161621094
node_21493: feature_name=PCDH7	feature_id[56].value <= threshold=473.5976257324219
node_21494: feature_name=IPO9-AS1	feature_id[181].value <= threshold=727.9846801757812
node_21495: feature_name=LDB2	feature_id[18].value <= threshold=1146.4279479980469
node_21496: feature_name=PRDM16	feature_id[295].value <= threshold=469.252197265625
node_21497: feature_name=EPS8	feature_id[97].value <= threshold=1142.1528930664062
node_21498: feature_name=AC022034.2	feature_id[210].value <= threshold=216.28443908691406
node_21499: feature_name=TACC1	feature_id[211].value <= threshold=1284.0960693359375
node_21500: feature_name=EBF1	feature_id[46].value <= threshold=1685.659423828125
node_21501: feature_name=ZFHX3	feature_id[64].value <= threshold=2880.7757568359375
node_21502: feature_name=C15orf41	feature_id[157].value <= threshold=2220.140869140625
node_21503: feature_name=HLA-B	feature_id[163].value <= threshold=1461.227294921875
node_21504: feature_name=C7	feature_id[208].value <= threshold=1370.1023559570312
node_21505: feature_name=GFPT2	feature_id[284].value <= threshold=1484.7326354980469
node_21506: feature_name=SLC19A3	feature_id[185].value <= threshold=844.4819641113281
node_21507: feature_name=SCN7A	feature_id[275].value <= threshold=1837.3146362304688
node_21508: feature_name=TNC	feature_id[344].value <= threshold=933.6852722167969
node_21509: feature_name=PRKG1	feature_id[20].value <= threshold=14413.68017578125
node_21510: feature_name=PDGFRB	feature_id[37].value <= threshold=1478.2489624023438
node_21511: feature_name=CLDN5	feature_id[196].value <= threshold=731.36767578125
node_21512: feature_name=MALAT1	feature_id[24].value <= threshold=536031.0
node_21513: feature_name=PTP4A3	feature_id[83].value <= threshold=1981.9030151367188
node_21514: feature_name=PLA2G5	feature_id[55].value <= threshold=2752.42529296875
node_21515: feature_name=NRXN1	feature_id[38].value <= threshold=2983.3223876953125
node_21516: feature_name=SORBS2	feature_id[77].value <= threshold=21762.3076171875
node_21517: feature_name=GALNT17	feature_id[125].value <= threshold=4941.118896484375
node_21518: feature_name=ACACB	feature_id[198].value <= threshold=3971.1031494140625
node_21519: feature_name=PDE1C	feature_id[88].value <= threshold=3361.89794921875
Class: Atrial cardiomyocyte
Rules_16	passed counts:2386
node_0: feature_name=TTN	feature_id[34].value > threshold=3064.5223388671875
node_19174: feature_name=NPPA	feature_id[11].value <= threshold=268.2763366699219
node_19175: feature_name=MYL7	feature_id[23].value <= threshold=2737.3731689453125
node_19176: feature_name=PDGFRB	feature_id[37].value <= threshold=602.9545288085938
node_19177: feature_name=VWF	feature_id[69].value <= threshold=1103.754150390625
node_19178: feature_name=PLA2G5	feature_id[55].value <= threshold=1036.2705078125
node_19179: feature_name=FHL2	feature_id[36].value <= threshold=134.97187042236328
node_19180: feature_name=KCNJ3	feature_id[90].value <= threshold=63.39546203613281
node_19181: feature_name=SORBS2	feature_id[77].value > threshold=293.03562927246094
node_19405: feature_name=MYL4	feature_id[63].value <= threshold=538.5785522460938
node_19406: feature_name=PLCB1	feature_id[100].value <= threshold=740.2026062011719
node_19407: feature_name=ELMO1	feature_id[258].value <= threshold=1361.6123657226562
node_19408: feature_name=EBF1	feature_id[46].value <= threshold=1605.1736450195312
node_19409: feature_name=PTPRC	feature_id[61].value <= threshold=852.7030639648438
node_19410: feature_name=ST6GALNAC3	feature_id[35].value <= threshold=1240.9662475585938
node_19411: feature_name=FRMD3	feature_id[171].value <= threshold=1762.1159057617188
node_19412: feature_name=PAM	feature_id[62].value <= threshold=5904.1611328125
node_19413: feature_name=ARHGAP15	feature_id[217].value <= threshold=1480.5507202148438
node_19414: feature_name=BICC1	feature_id[78].value <= threshold=851.8931884765625
node_19415: feature_name=NR2F2-AS1	feature_id[79].value <= threshold=833.1593017578125
node_19416: feature_name=LINC02248	feature_id[67].value <= threshold=2273.3983154296875
node_19417: feature_name=RBM47	feature_id[221].value <= threshold=1698.5619506835938
node_19418: feature_name=EGFL7	feature_id[76].value <= threshold=1255.3643798828125
node_19419: feature_name=SKAP1	feature_id[230].value <= threshold=848.8187866210938
node_19420: feature_name=CDH19	feature_id[27].value <= threshold=2837.521240234375
node_19421: feature_name=SYNPR	feature_id[293].value <= threshold=2496.49462890625
node_19422: feature_name=ACTA2	feature_id[52].value <= threshold=2102.7584838867188
node_19423: feature_name=MYL7	feature_id[23].value <= threshold=2484.123779296875
node_19424: feature_name=TSHZ2	feature_id[271].value <= threshold=1610.7399291992188
node_19425: feature_name=B2M	feature_id[126].value <= threshold=7921.193115234375
node_19426: feature_name=BNC2	feature_id[99].value <= threshold=1288.7110595703125
node_19427: feature_name=GPAM	feature_id[141].value <= threshold=1579.8347778320312
node_19428: feature_name=F13A1	feature_id[119].value <= threshold=4727.26806640625
node_19429: feature_name=PLXDC2	feature_id[169].value <= threshold=2866.446533203125
node_19430: feature_name=MYH6	feature_id[84].value <= threshold=12578.26806640625
node_19431: feature_name=SLC19A3	feature_id[185].value <= threshold=605.7018127441406
node_19432: feature_name=ITGA8	feature_id[80].value <= threshold=1057.3408203125
node_19433: feature_name=AC128685.1	feature_id[2].value <= threshold=732.3656005859375
node_19434: feature_name=RAMP3	feature_id[242].value <= threshold=77.57952117919922
node_19435: feature_name=FRMD4B	feature_id[216].value <= threshold=1556.8748168945312
node_19436: feature_name=PTPRC	feature_id[61].value <= threshold=737.8800659179688
node_19437: feature_name=EPS8	feature_id[97].value <= threshold=1750.8693237304688
node_19438: feature_name=ITLN1	feature_id[310].value <= threshold=282.6431579589844
node_19439: feature_name=NPPA	feature_id[11].value <= threshold=216.22374725341797
node_19440: feature_name=ADGRB3	feature_id[167].value <= threshold=1144.0957641601562
node_19441: feature_name=MYL4	feature_id[63].value <= threshold=509.1425323486328
node_19442: feature_name=EGFL7	feature_id[76].value <= threshold=596.3774108886719
node_19443: feature_name=SLIT3	feature_id[113].value <= threshold=927.1065979003906
Class: Ventricular cardiomyocyte
Rules_17	passed counts:2242
node_0: feature_name=TTN	feature_id[34].value <= threshold=3064.5223388671875
node_1: feature_name=VWF	feature_id[69].value <= threshold=339.9626159667969
node_2: feature_name=NEGR1	feature_id[53].value <= threshold=97.68995666503906
node_3: feature_name=DLC1	feature_id[15].value > threshold=2478.0076904296875
node_10455: feature_name=MYH11	feature_id[105].value > threshold=648.6137390136719
node_13529: feature_name=ZFHX3	feature_id[64].value > threshold=1810.227783203125
node_13687: feature_name=PDE1C	feature_id[88].value <= threshold=1179.2518310546875
node_13688: feature_name=SLC16A12	feature_id[254].value <= threshold=656.9736328125
node_13689: feature_name=ABCC9	feature_id[33].value <= threshold=2179.620361328125
node_13690: feature_name=RYR2	feature_id[17].value <= threshold=9150.7177734375
node_13691: feature_name=LAMA2	feature_id[10].value <= threshold=6087.72705078125
node_13692: feature_name=ABCA8	feature_id[103].value <= threshold=2960.0765991210938
node_13693: feature_name=PDZD2	feature_id[223].value <= threshold=4960.67724609375
node_13694: feature_name=ABCA9	feature_id[364].value <= threshold=1630.7857055664062
node_13695: feature_name=PECAM1	feature_id[170].value <= threshold=3473.6947021484375
node_13696: feature_name=TNC	feature_id[344].value <= threshold=4214.2421875
node_13697: feature_name=AC016831.7	feature_id[363].value <= threshold=9128.7490234375
node_13698: feature_name=HLA-B	feature_id[163].value <= threshold=2256.2860107421875
node_13699: feature_name=FGF12	feature_id[195].value <= threshold=7013.224853515625
node_13700: feature_name=ELMO1	feature_id[258].value <= threshold=1963.1339111328125
node_13701: feature_name=GFPT2	feature_id[284].value <= threshold=1679.6033325195312
node_13702: feature_name=PCDH7	feature_id[56].value <= threshold=6344.634033203125
node_13703: feature_name=ADGRB3	feature_id[167].value <= threshold=6565.445556640625
node_13704: feature_name=AL138828.1	feature_id[250].value <= threshold=1765.8941650390625
node_13705: feature_name=LINC00598	feature_id[298].value <= threshold=1301.3095703125
node_13706: feature_name=KCNT2	feature_id[350].value <= threshold=2093.2888793945312
node_13707: feature_name=CDH19	feature_id[27].value <= threshold=2345.372314453125
node_13708: feature_name=DGAT2	feature_id[286].value <= threshold=827.1983337402344
node_13709: feature_name=SKAP1	feature_id[230].value <= threshold=1271.6842041015625
node_13710: feature_name=AGT	feature_id[127].value <= threshold=2035.5936279296875
node_13711: feature_name=AXL	feature_id[288].value <= threshold=4568.777587890625
node_13712: feature_name=N4BP2L2	feature_id[244].value <= threshold=4918.0458984375
node_13713: feature_name=KCNJ8	feature_id[205].value <= threshold=1281.9168701171875
node_13714: feature_name=PTPRM	feature_id[232].value <= threshold=3073.18359375
node_13715: feature_name=SCEL	feature_id[95].value <= threshold=418.3568420410156
node_13716: feature_name=FRMD3	feature_id[171].value <= threshold=3398.47314453125
node_13717: feature_name=SYNPR	feature_id[293].value <= threshold=768.0459899902344
node_13718: feature_name=C7	feature_id[208].value <= threshold=2067.8942260742188
node_13719: feature_name=AP003481.1	feature_id[85].value <= threshold=152.9519805908203
node_13720: feature_name=ARHGAP10	feature_id[259].value <= threshold=6024.01513671875
Class: Smooth muscle cells
Rules_18	passed counts:2241
node_0: feature_name=TTN	feature_id[34].value > threshold=3064.5223388671875
node_19174: feature_name=NPPA	feature_id[11].value <= threshold=268.2763366699219
node_19175: feature_name=MYL7	feature_id[23].value <= threshold=2737.3731689453125
node_19176: feature_name=PDGFRB	feature_id[37].value <= threshold=602.9545288085938
node_19177: feature_name=VWF	feature_id[69].value <= threshold=1103.754150390625
node_19178: feature_name=PLA2G5	feature_id[55].value <= threshold=1036.2705078125
node_19179: feature_name=FHL2	feature_id[36].value > threshold=134.97187042236328
node_19699: feature_name=CDH19	feature_id[27].value <= threshold=909.5044860839844
node_19700: feature_name=EBF1	feature_id[46].value <= threshold=626.9595031738281
node_19701: feature_name=KCNJ3	feature_id[90].value <= threshold=481.23207092285156
node_19702: feature_name=F13A1	feature_id[119].value <= threshold=2228.4524536132812
node_19703: feature_name=LDB2	feature_id[18].value <= threshold=1356.977783203125
node_19704: feature_name=PAM	feature_id[62].value <= threshold=6976.567138671875
node_19705: feature_name=IKZF1	feature_id[147].value <= threshold=871.0788269042969
node_19706: feature_name=NR2F2-AS1	feature_id[79].value <= threshold=311.9638214111328
node_19707: feature_name=NRXN1	feature_id[38].value <= threshold=1551.7332153320312
node_19708: feature_name=PTPRC	feature_id[61].value <= threshold=1017.4044189453125
node_19709: feature_name=BTNL9	feature_id[237].value <= threshold=997.8837890625
node_19710: feature_name=ACSM3	feature_id[341].value <= threshold=1959.1814575195312
node_19711: feature_name=CD163	feature_id[110].value <= threshold=1452.4259643554688
node_19712: feature_name=NTM	feature_id[179].value <= threshold=2607.107666015625
node_19713: feature_name=MT-CO1	feature_id[192].value <= threshold=5063.323486328125
node_19714: feature_name=MYH11	feature_id[105].value <= threshold=833.2552185058594
node_19715: feature_name=DCN	feature_id[43].value <= threshold=2092.88671875
node_19716: feature_name=SYNPR	feature_id[293].value <= threshold=1085.7814331054688
node_19717: feature_name=ANO2	feature_id[136].value <= threshold=792.3935241699219
node_19718: feature_name=ADGRB3	feature_id[167].value <= threshold=1169.8187255859375
node_19719: feature_name=FBN1	feature_id[335].value <= threshold=1476.258056640625
node_19720: feature_name=ELMO1	feature_id[258].value <= threshold=2261.992431640625
node_19721: feature_name=LTBP1	feature_id[378].value <= threshold=10867.974609375
node_19722: feature_name=GPAM	feature_id[141].value <= threshold=3628.5191040039062
node_19723: feature_name=EPS8	feature_id[97].value <= threshold=2810.9208984375
node_19724: feature_name=FLT1	feature_id[174].value <= threshold=1490.8934936523438
node_19725: feature_name=NEGR1	feature_id[53].value <= threshold=712.4416809082031
node_19726: feature_name=B2M	feature_id[126].value <= threshold=2097.011962890625
node_19727: feature_name=LINC02248	feature_id[67].value <= threshold=6584.591064453125
node_19728: feature_name=PAM	feature_id[62].value <= threshold=4918.68017578125
node_19729: feature_name=LDB2	feature_id[18].value <= threshold=572.2464904785156
node_19730: feature_name=DOCK8	feature_id[145].value <= threshold=2066.0671997070312
node_19731: feature_name=RBPJ	feature_id[345].value <= threshold=4518.76513671875
node_19732: feature_name=PDGFRB	feature_id[37].value <= threshold=328.9834442138672
node_19733: feature_name=SAA1	feature_id[369].value <= threshold=2560.9680786132812
node_19734: feature_name=TNC	feature_id[344].value <= threshold=2716.5623779296875
node_19735: feature_name=ITLN1	feature_id[310].value <= threshold=1006.7803955078125
node_19736: feature_name=PLCB1	feature_id[100].value <= threshold=773.5447998046875
node_19737: feature_name=PLA2G2A	feature_id[280].value <= threshold=2352.2322998046875
node_19738: feature_name=PKHD1L1	feature_id[122].value <= threshold=1288.43310546875
node_19739: feature_name=IFI27	feature_id[91].value <= threshold=1960.4678955078125
node_19740: feature_name=AC016831.7	feature_id[363].value <= threshold=9181.0966796875
node_19741: feature_name=SLC19A3	feature_id[185].value <= threshold=1262.2804565429688
node_19742: feature_name=LINC00598	feature_id[298].value <= threshold=3091.7840576171875
node_19743: feature_name=SLITRK6	feature_id[368].value <= threshold=273.83741760253906
node_19744: feature_name=XKR4	feature_id[239].value <= threshold=1919.0245971679688
node_19745: feature_name=C7	feature_id[208].value <= threshold=4083.2828369140625
node_19746: feature_name=CFD	feature_id[358].value <= threshold=3385.6727294921875
node_19747: feature_name=NDUFA4L2	feature_id[124].value <= threshold=2464.9183959960938
node_19748: feature_name=ITGA8	feature_id[80].value <= threshold=2450.1488647460938
node_19749: feature_name=FN1	feature_id[334].value <= threshold=5150.2427978515625
node_19750: feature_name=ST6GALNAC3	feature_id[35].value <= threshold=2223.2967529296875
node_19751: feature_name=ARHGAP15	feature_id[217].value <= threshold=4061.1715087890625
node_19752: feature_name=GRIP1	feature_id[267].value <= threshold=4707.011474609375
node_19753: feature_name=MYL4	feature_id[63].value <= threshold=5685.9935302734375
node_19754: feature_name=RGS6	feature_id[93].value <= threshold=9927.9013671875
node_19755: feature_name=MYL4	feature_id[63].value <= threshold=412.24363708496094
node_19756: feature_name=BTNL9	feature_id[237].value <= threshold=362.9328308105469
node_19757: feature_name=ACTA2	feature_id[52].value <= threshold=965.4062194824219
node_19758: feature_name=ACSM3	feature_id[341].value <= threshold=965.1452331542969
node_19759: feature_name=STEAP4	feature_id[74].value <= threshold=1330.3532104492188
node_19760: feature_name=XKR4	feature_id[239].value <= threshold=1052.859619140625
node_19761: feature_name=PTPRB	feature_id[112].value <= threshold=1845.967529296875
node_19762: feature_name=RABGAP1L	feature_id[279].value <= threshold=12808.9580078125
node_19763: feature_name=IFITM3	feature_id[131].value <= threshold=2435.359619140625
node_19764: feature_name=EBF1	feature_id[46].value <= threshold=149.40985107421875
node_19765: feature_name=VWF	feature_id[69].value <= threshold=993.445556640625
node_19766: feature_name=TFPI	feature_id[178].value <= threshold=1251.729736328125
node_19767: feature_name=PTPRM	feature_id[232].value <= threshold=10378.923828125
node_19768: feature_name=SLITRK6	feature_id[368].value <= threshold=115.1627311706543
node_19769: feature_name=ITGA8	feature_id[80].value <= threshold=1063.5571899414062
node_19770: feature_name=DCN	feature_id[43].value <= threshold=2039.776123046875
node_19771: feature_name=NRXN1	feature_id[38].value <= threshold=1057.6441040039062
node_19772: feature_name=ABCA6	feature_id[48].value <= threshold=1418.7020874023438
node_19773: feature_name=ANGPTL4	feature_id[184].value <= threshold=2550.230712890625
node_19774: feature_name=CALD1	feature_id[45].value <= threshold=10695.60302734375
node_19775: feature_name=CADM2	feature_id[111].value <= threshold=3271.6163330078125
node_19776: feature_name=ACTA2	feature_id[52].value <= threshold=394.55516052246094
node_19777: feature_name=PDE3B	feature_id[264].value <= threshold=2382.8975830078125
node_19778: feature_name=MYH6	feature_id[84].value <= threshold=4943.86669921875
node_19779: feature_name=RORA	feature_id[201].value <= threshold=3446.8319091796875
node_19780: feature_name=BICC1	feature_id[78].value <= threshold=1198.9614868164062
node_19781: feature_name=ADGRB3	feature_id[167].value <= threshold=864.5534057617188
node_19782: feature_name=XKR4	feature_id[239].value <= threshold=526.1083374023438
node_19783: feature_name=AC012409.2	feature_id[343].value <= threshold=950.6965942382812
node_19784: feature_name=SCN7A	feature_id[275].value <= threshold=1190.8087768554688
node_19785: feature_name=EGFL7	feature_id[76].value <= threshold=554.4121704101562
node_19786: feature_name=RGS5	feature_id[49].value <= threshold=1046.6651000976562
node_19787: feature_name=EGFLAM	feature_id[144].value <= threshold=331.86798095703125
node_19788: feature_name=RAMP3	feature_id[242].value <= threshold=452.4901580810547
node_19789: feature_name=ARHGAP15	feature_id[217].value <= threshold=692.8811645507812
node_19790: feature_name=CPLX3	feature_id[287].value <= threshold=637.8575744628906
node_19791: feature_name=PDGFRB	feature_id[37].value <= threshold=317.7295227050781
node_19792: feature_name=SLC38A11	feature_id[322].value <= threshold=137.03357696533203
node_19793: feature_name=ITLN1	feature_id[310].value <= threshold=186.83159637451172
node_19794: feature_name=LDB2	feature_id[18].value <= threshold=230.9735565185547
node_19795: feature_name=FASN	feature_id[106].value <= threshold=372.6477813720703
node_19796: feature_name=SCN7A	feature_id[275].value > threshold=154.88275146484375
node_19806: feature_name=SCN7A	feature_id[275].value > threshold=155.01473236083984
node_19810: feature_name=NEGR1	feature_id[53].value <= threshold=590.798095703125
node_19811: feature_name=ANXA9	feature_id[32].value <= threshold=203.02951049804688
node_19812: feature_name=ACSM3	feature_id[341].value <= threshold=541.0723876953125
Class: Ventricular cardiomyocyte
Rules_19	passed counts:2219
node_0: feature_name=TTN	feature_id[34].value <= threshold=3064.5223388671875
node_1: feature_name=VWF	feature_id[69].value <= threshold=339.9626159667969
node_2: feature_name=NEGR1	feature_id[53].value > threshold=97.68995666503906
node_13870: feature_name=NRXN1	feature_id[38].value <= threshold=1568.0127563476562
node_13871: feature_name=DLC1	feature_id[15].value <= threshold=5456.3642578125
node_13872: feature_name=PLIN1	feature_id[150].value <= threshold=74.76370239257812
node_13873: feature_name=LAMA2	feature_id[10].value <= threshold=701.0165710449219
node_13874: feature_name=DCN	feature_id[43].value > threshold=838.8088989257812
node_14400: feature_name=RGS5	feature_id[49].value <= threshold=454.1385955810547
node_14401: feature_name=ST6GALNAC3	feature_id[35].value <= threshold=1269.03759765625
node_14402: feature_name=CD163	feature_id[110].value <= threshold=576.3936157226562
node_14403: feature_name=ADAMTS9	feature_id[120].value <= threshold=1492.3846435546875
node_14404: feature_name=GPM6B	feature_id[148].value <= threshold=1969.464599609375
node_14405: feature_name=IKZF1	feature_id[147].value <= threshold=436.7648162841797
node_14406: feature_name=CARMN	feature_id[58].value <= threshold=2022.8171997070312
node_14407: feature_name=ITLN1	feature_id[310].value <= threshold=2015.4885864257812
node_14408: feature_name=FRMD3	feature_id[171].value <= threshold=2910.027587890625
node_14409: feature_name=MYBPC3	feature_id[109].value <= threshold=3291.334716796875
node_14410: feature_name=PTPRC	feature_id[61].value <= threshold=2609.1701049804688
node_14411: feature_name=ITGA8	feature_id[80].value <= threshold=4661.699462890625
node_14412: feature_name=ACTA2	feature_id[52].value <= threshold=5857.744140625
node_14413: feature_name=GPD1	feature_id[257].value <= threshold=168.01075744628906
node_14414: feature_name=SKAP1	feature_id[230].value <= threshold=1992.7142333984375
node_14415: feature_name=CD36	feature_id[31].value <= threshold=1908.4039306640625
node_14416: feature_name=LDB2	feature_id[18].value <= threshold=3607.942626953125
node_14417: feature_name=PALLD	feature_id[108].value <= threshold=5171.669677734375
node_14418: feature_name=RGS6	feature_id[93].value <= threshold=1709.7388305664062
node_14419: feature_name=SYK	feature_id[263].value <= threshold=780.0535583496094
node_14420: feature_name=TRDN	feature_id[132].value <= threshold=4423.6796875
node_14421: feature_name=PRKG1	feature_id[20].value <= threshold=16321.74951171875
node_14422: feature_name=LEMD1	feature_id[283].value <= threshold=543.6552352905273
node_14423: feature_name=SLC24A3	feature_id[253].value <= threshold=3932.675537109375
node_14424: feature_name=F13A1	feature_id[119].value <= threshold=5392.9847412109375
node_14425: feature_name=KCNJ8	feature_id[205].value <= threshold=2516.6788940429688
node_14426: feature_name=AC245014.3	feature_id[128].value <= threshold=287.7156181335449
node_14427: feature_name=MYH7	feature_id[89].value <= threshold=3450.1553955078125
node_14428: feature_name=VWF	feature_id[69].value <= threshold=207.62123107910156
node_14429: feature_name=UPK3A	feature_id[9].value <= threshold=49.9900016784668
node_14430: feature_name=TAGLN	feature_id[44].value <= threshold=5625.486083984375
node_14431: feature_name=TPM2	feature_id[160].value <= threshold=1753.4423217773438
Class: Fibroblast
Rules_20	passed counts:1950
node_0: feature_name=TTN	feature_id[34].value <= threshold=3064.5223388671875
node_1: feature_name=VWF	feature_id[69].value <= threshold=339.9626159667969
node_2: feature_name=NEGR1	feature_id[53].value > threshold=97.68995666503906
node_13870: feature_name=NRXN1	feature_id[38].value > threshold=1568.0127563476562
node_15912: feature_name=NRXN1	feature_id[38].value > threshold=2150.5401611328125
node_15952: feature_name=GPAM	feature_id[141].value <= threshold=1999.7626342773438
node_15953: feature_name=PKHD1L1	feature_id[122].value <= threshold=2025.2274780273438
node_15954: feature_name=SOX5	feature_id[320].value <= threshold=3968.8125
node_15955: feature_name=TBX20	feature_id[273].value <= threshold=3355.050537109375
node_15956: feature_name=LDB2	feature_id[18].value <= threshold=2149.1292724609375
node_15957: feature_name=TNC	feature_id[344].value <= threshold=8807.10888671875
node_15958: feature_name=ITLN1	feature_id[310].value <= threshold=9228.219970703125
node_15959: feature_name=SLC24A3	feature_id[253].value <= threshold=3185.4886474609375
node_15960: feature_name=CD163	feature_id[110].value <= threshold=1412.4990844726562
node_15961: feature_name=LINC00598	feature_id[298].value <= threshold=8236.5986328125
node_15962: feature_name=RGS6	feature_id[93].value <= threshold=4340.3409423828125
node_15963: feature_name=MRC1	feature_id[376].value <= threshold=1803.13818359375
node_15964: feature_name=STEAP4	feature_id[74].value <= threshold=2331.8765258789062
node_15965: feature_name=RGS5	feature_id[49].value <= threshold=1629.2783813476562
node_15966: feature_name=MALAT1	feature_id[24].value <= threshold=267374.0625
node_15967: feature_name=AL138828.1	feature_id[250].value <= threshold=3348.281005859375
node_15968: feature_name=LHFPL6	feature_id[282].value <= threshold=4590.99072265625
node_15969: feature_name=DGAT2	feature_id[286].value <= threshold=636.2352905273438
node_15970: feature_name=ABCC9	feature_id[33].value <= threshold=2102.0360107421875
node_15971: feature_name=ACSM3	feature_id[341].value <= threshold=10016.12939453125
node_15972: feature_name=AC092666.1	feature_id[121].value <= threshold=561.0604858398438
node_15973: feature_name=PLA2G2A	feature_id[280].value <= threshold=5318.277099609375
node_15974: feature_name=LDB2	feature_id[18].value <= threshold=1868.8369140625
node_15975: feature_name=PECAM1	feature_id[170].value <= threshold=863.3037109375
Class: Neuronal
Rules_21	passed counts:1830
node_0: feature_name=TTN	feature_id[34].value <= threshold=3064.5223388671875
node_1: feature_name=VWF	feature_id[69].value > threshold=339.9626159667969
node_16033: feature_name=PDGFRB	feature_id[37].value > threshold=67.04465103149414
node_18173: feature_name=RGS5	feature_id[49].value > threshold=555.5570983886719
node_18589: feature_name=ST6GALNAC3	feature_id[35].value <= threshold=550.6634826660156
node_18590: feature_name=ACKR1	feature_id[176].value <= threshold=533.1824340820312
node_18591: feature_name=AGT	feature_id[127].value > threshold=409.6570129394531
node_18843: feature_name=TPM2	feature_id[160].value <= threshold=3539.5638427734375
node_18844: feature_name=PTPRM	feature_id[232].value <= threshold=912.6929626464844
node_18845: feature_name=ANO2	feature_id[136].value <= threshold=623.1073913574219
node_18846: feature_name=PTP4A3	feature_id[83].value <= threshold=1109.395263671875
node_18847: feature_name=RERGL	feature_id[306].value <= threshold=607.3839416503906
node_18848: feature_name=RGS5	feature_id[49].value > threshold=1646.23583984375
node_18926: feature_name=DCN	feature_id[43].value <= threshold=3499.383544921875
node_18927: feature_name=SLIT2	feature_id[321].value <= threshold=219.3121566772461
node_18928: feature_name=MYH11	feature_id[105].value <= threshold=1256.6871337890625
node_18929: feature_name=TAGLN	feature_id[44].value <= threshold=11419.40234375
node_18930: feature_name=ANGPTL4	feature_id[184].value <= threshold=892.8827819824219
node_18931: feature_name=TRDN	feature_id[132].value <= threshold=89.02563858032227
node_18932: feature_name=DGAT2	feature_id[286].value <= threshold=303.1087188720703
node_18933: feature_name=AL583856.2	feature_id[28].value <= threshold=37.543174743652344
node_18934: feature_name=RASSF7	feature_id[372].value <= threshold=949.7984619140625
node_18935: feature_name=SLC11A1	feature_id[323].value <= threshold=472.97100830078125
node_18936: feature_name=NRXN1	feature_id[38].value <= threshold=307.7574996948242
node_18937: feature_name=EMCN	feature_id[50].value <= threshold=1539.6659545898438
node_18938: feature_name=MALAT1	feature_id[24].value > threshold=32587.1015625
node_18964: feature_name=MYL2	feature_id[39].value <= threshold=4060.683837890625
node_18965: feature_name=PTPRB	feature_id[112].value <= threshold=1294.4649047851562
node_18966: feature_name=IGFBP7	feature_id[87].value <= threshold=20488.7626953125
node_18967: feature_name=FN1	feature_id[334].value <= threshold=1671.9780883789062
node_18968: feature_name=LAMA3	feature_id[330].value <= threshold=533.3779144287109
node_18969: feature_name=PALLD	feature_id[108].value <= threshold=781.5481262207031
node_18970: feature_name=MT-CO1	feature_id[192].value <= threshold=28186.6689453125
node_18971: feature_name=SAMSN1	feature_id[324].value <= threshold=180.08338928222656
node_18972: feature_name=MYL4	feature_id[63].value <= threshold=234.77330017089844
node_18973: feature_name=ACKR1	feature_id[176].value <= threshold=302.28562927246094
Class: Pericytes
Rules_22	passed counts:1792
node_0: feature_name=TTN	feature_id[34].value > threshold=3064.5223388671875
node_19174: feature_name=NPPA	feature_id[11].value <= threshold=268.2763366699219
node_19175: feature_name=MYL7	feature_id[23].value <= threshold=2737.3731689453125
node_19176: feature_name=PDGFRB	feature_id[37].value <= threshold=602.9545288085938
node_19177: feature_name=VWF	feature_id[69].value <= threshold=1103.754150390625
node_19178: feature_name=PLA2G5	feature_id[55].value <= threshold=1036.2705078125
node_19179: feature_name=FHL2	feature_id[36].value > threshold=134.97187042236328
node_19699: feature_name=CDH19	feature_id[27].value <= threshold=909.5044860839844
node_19700: feature_name=EBF1	feature_id[46].value <= threshold=626.9595031738281
node_19701: feature_name=KCNJ3	feature_id[90].value <= threshold=481.23207092285156
node_19702: feature_name=F13A1	feature_id[119].value <= threshold=2228.4524536132812
node_19703: feature_name=LDB2	feature_id[18].value <= threshold=1356.977783203125
node_19704: feature_name=PAM	feature_id[62].value <= threshold=6976.567138671875
node_19705: feature_name=IKZF1	feature_id[147].value <= threshold=871.0788269042969
node_19706: feature_name=NR2F2-AS1	feature_id[79].value <= threshold=311.9638214111328
node_19707: feature_name=NRXN1	feature_id[38].value <= threshold=1551.7332153320312
node_19708: feature_name=PTPRC	feature_id[61].value <= threshold=1017.4044189453125
node_19709: feature_name=BTNL9	feature_id[237].value <= threshold=997.8837890625
node_19710: feature_name=ACSM3	feature_id[341].value <= threshold=1959.1814575195312
node_19711: feature_name=CD163	feature_id[110].value <= threshold=1452.4259643554688
node_19712: feature_name=NTM	feature_id[179].value <= threshold=2607.107666015625
node_19713: feature_name=MT-CO1	feature_id[192].value <= threshold=5063.323486328125
node_19714: feature_name=MYH11	feature_id[105].value <= threshold=833.2552185058594
node_19715: feature_name=DCN	feature_id[43].value <= threshold=2092.88671875
node_19716: feature_name=SYNPR	feature_id[293].value <= threshold=1085.7814331054688
node_19717: feature_name=ANO2	feature_id[136].value <= threshold=792.3935241699219
node_19718: feature_name=ADGRB3	feature_id[167].value <= threshold=1169.8187255859375
node_19719: feature_name=FBN1	feature_id[335].value <= threshold=1476.258056640625
node_19720: feature_name=ELMO1	feature_id[258].value <= threshold=2261.992431640625
node_19721: feature_name=LTBP1	feature_id[378].value <= threshold=10867.974609375
node_19722: feature_name=GPAM	feature_id[141].value <= threshold=3628.5191040039062
node_19723: feature_name=EPS8	feature_id[97].value <= threshold=2810.9208984375
node_19724: feature_name=FLT1	feature_id[174].value <= threshold=1490.8934936523438
node_19725: feature_name=NEGR1	feature_id[53].value <= threshold=712.4416809082031
node_19726: feature_name=B2M	feature_id[126].value <= threshold=2097.011962890625
node_19727: feature_name=LINC02248	feature_id[67].value <= threshold=6584.591064453125
node_19728: feature_name=PAM	feature_id[62].value <= threshold=4918.68017578125
node_19729: feature_name=LDB2	feature_id[18].value <= threshold=572.2464904785156
node_19730: feature_name=DOCK8	feature_id[145].value <= threshold=2066.0671997070312
node_19731: feature_name=RBPJ	feature_id[345].value <= threshold=4518.76513671875
node_19732: feature_name=PDGFRB	feature_id[37].value <= threshold=328.9834442138672
node_19733: feature_name=SAA1	feature_id[369].value <= threshold=2560.9680786132812
node_19734: feature_name=TNC	feature_id[344].value <= threshold=2716.5623779296875
node_19735: feature_name=ITLN1	feature_id[310].value <= threshold=1006.7803955078125
node_19736: feature_name=PLCB1	feature_id[100].value <= threshold=773.5447998046875
node_19737: feature_name=PLA2G2A	feature_id[280].value <= threshold=2352.2322998046875
node_19738: feature_name=PKHD1L1	feature_id[122].value <= threshold=1288.43310546875
node_19739: feature_name=IFI27	feature_id[91].value <= threshold=1960.4678955078125
node_19740: feature_name=AC016831.7	feature_id[363].value <= threshold=9181.0966796875
node_19741: feature_name=SLC19A3	feature_id[185].value <= threshold=1262.2804565429688
node_19742: feature_name=LINC00598	feature_id[298].value <= threshold=3091.7840576171875
node_19743: feature_name=SLITRK6	feature_id[368].value <= threshold=273.83741760253906
node_19744: feature_name=XKR4	feature_id[239].value <= threshold=1919.0245971679688
node_19745: feature_name=C7	feature_id[208].value <= threshold=4083.2828369140625
node_19746: feature_name=CFD	feature_id[358].value <= threshold=3385.6727294921875
node_19747: feature_name=NDUFA4L2	feature_id[124].value <= threshold=2464.9183959960938
node_19748: feature_name=ITGA8	feature_id[80].value <= threshold=2450.1488647460938
node_19749: feature_name=FN1	feature_id[334].value <= threshold=5150.2427978515625
node_19750: feature_name=ST6GALNAC3	feature_id[35].value <= threshold=2223.2967529296875
node_19751: feature_name=ARHGAP15	feature_id[217].value <= threshold=4061.1715087890625
node_19752: feature_name=GRIP1	feature_id[267].value <= threshold=4707.011474609375
node_19753: feature_name=MYL4	feature_id[63].value <= threshold=5685.9935302734375
node_19754: feature_name=RGS6	feature_id[93].value <= threshold=9927.9013671875
node_19755: feature_name=MYL4	feature_id[63].value > threshold=412.24363708496094
node_20079: feature_name=LINC02248	feature_id[67].value <= threshold=1529.8878784179688
node_20080: feature_name=FHL2	feature_id[36].value > threshold=417.01483154296875
node_20086: feature_name=ANKRD1	feature_id[92].value <= threshold=16087.2451171875
node_20087: feature_name=BNC2	feature_id[99].value <= threshold=830.6525268554688
node_20088: feature_name=HAS1	feature_id[66].value <= threshold=236.85348510742188
node_20089: feature_name=ITLN1	feature_id[310].value <= threshold=255.62371826171875
node_20090: feature_name=MYL7	feature_id[23].value <= threshold=2728.51806640625
node_20091: feature_name=CALD1	feature_id[45].value <= threshold=6256.190673828125
node_20092: feature_name=MYL7	feature_id[23].value <= threshold=2647.254638671875
Class: Ventricular cardiomyocyte
Rules_23	passed counts:1768
node_0: feature_name=TTN	feature_id[34].value <= threshold=3064.5223388671875
node_1: feature_name=VWF	feature_id[69].value <= threshold=339.9626159667969
node_2: feature_name=NEGR1	feature_id[53].value <= threshold=97.68995666503906
node_3: feature_name=DLC1	feature_id[15].value <= threshold=2478.0076904296875
node_4: feature_name=CD163	feature_id[110].value <= threshold=78.86804580688477
node_5: feature_name=PTPRC	feature_id[61].value > threshold=105.22467422485352
node_8583: feature_name=FTL	feature_id[115].value > threshold=8896.6630859375
node_9473: feature_name=CCL5	feature_id[338].value <= threshold=1738.9490356445312
node_9474: feature_name=IGKC	feature_id[311].value <= threshold=2121.13232421875
node_9475: feature_name=GZMA	feature_id[333].value <= threshold=928.5699462890625
node_9476: feature_name=RPS27	feature_id[370].value <= threshold=13887.25634765625
node_9477: feature_name=PCLAF	feature_id[347].value <= threshold=484.02813720703125
node_9478: feature_name=ACTA2	feature_id[52].value <= threshold=1782.8316650390625
node_9479: feature_name=CLDN5	feature_id[196].value <= threshold=1875.474853515625
node_9480: feature_name=TOP2A	feature_id[272].value <= threshold=132.75302505493164
node_9481: feature_name=IGFBP7	feature_id[87].value <= threshold=4101.3133544921875
node_9482: feature_name=CD69	feature_id[268].value <= threshold=6867.5869140625
node_9483: feature_name=PRKG1	feature_id[20].value <= threshold=393.71372985839844
node_9484: feature_name=CD69	feature_id[268].value <= threshold=740.5840148925781
node_9485: feature_name=CPE	feature_id[153].value <= threshold=1578.0940551757812
node_9486: feature_name=ARHGAP10	feature_id[259].value <= threshold=1202.9460144042969
node_9487: feature_name=RPS27	feature_id[370].value <= threshold=11511.07568359375
node_9488: feature_name=LHFPL6	feature_id[282].value <= threshold=999.7938537597656
node_9489: feature_name=DDX5	feature_id[206].value <= threshold=2995.13671875
node_9490: feature_name=ACACB	feature_id[198].value <= threshold=793.7870178222656
node_9491: feature_name=POLQ	feature_id[255].value <= threshold=85.67511749267578
node_9492: feature_name=PTPRB	feature_id[112].value <= threshold=480.5758361816406
node_9493: feature_name=RABGAP1L	feature_id[279].value <= threshold=1843.3947143554688
node_9494: feature_name=MAST4	feature_id[297].value <= threshold=579.5830993652344
node_9495: feature_name=FN1	feature_id[334].value <= threshold=3687.2554931640625
Class: Myeloid
Rules_24	passed counts:1673
node_0: feature_name=TTN	feature_id[34].value <= threshold=3064.5223388671875
node_1: feature_name=VWF	feature_id[69].value <= threshold=339.9626159667969
node_2: feature_name=NEGR1	feature_id[53].value <= threshold=97.68995666503906
node_3: feature_name=DLC1	feature_id[15].value <= threshold=2478.0076904296875
node_4: feature_name=CD163	feature_id[110].value <= threshold=78.86804580688477
node_5: feature_name=PTPRC	feature_id[61].value <= threshold=105.22467422485352
node_6: feature_name=RGS5	feature_id[49].value <= threshold=548.6968688964844
node_7: feature_name=EGFL7	feature_id[76].value <= threshold=185.7356185913086
node_8: feature_name=DCN	feature_id[43].value <= threshold=994.5303344726562
node_9: feature_name=MYH11	feature_id[105].value <= threshold=381.46099853515625
node_10: feature_name=RYR2	feature_id[17].value <= threshold=3992.81298828125
node_11: feature_name=SLC9A3R2	feature_id[305].value <= threshold=627.3535461425781
node_12: feature_name=NKG7	feature_id[202].value > threshold=674.9916381835938
node_3260: feature_name=FTL	feature_id[115].value <= threshold=9820.2041015625
node_3261: feature_name=SPARCL1	feature_id[19].value <= threshold=2581.989013671875
node_3262: feature_name=S100A9	feature_id[220].value <= threshold=5941.182861328125
node_3263: feature_name=TIMP3	feature_id[240].value <= threshold=1351.3538208007812
node_3264: feature_name=MEF2C	feature_id[204].value <= threshold=1988.708251953125
node_3265: feature_name=IFI27	feature_id[91].value <= threshold=3691.247802734375
node_3266: feature_name=NEAT1	feature_id[54].value <= threshold=9921.26611328125
node_3267: feature_name=TBX20	feature_id[273].value <= threshold=1000.5345458984375
node_3268: feature_name=MEIS2	feature_id[309].value <= threshold=622.12451171875
node_3269: feature_name=CTSB	feature_id[175].value <= threshold=1610.3727416992188
node_3270: feature_name=CALD1	feature_id[45].value <= threshold=2261.9217529296875
node_3271: feature_name=TMSB10	feature_id[140].value <= threshold=22252.0498046875
node_3272: feature_name=CPA3	feature_id[357].value <= threshold=692.04150390625
node_3273: feature_name=SAT1	feature_id[117].value <= threshold=13547.28955078125
node_3274: feature_name=TBXAS1	feature_id[241].value <= threshold=1319.2634887695312
node_3275: feature_name=CALD1	feature_id[45].value <= threshold=1761.964111328125
node_3276: feature_name=NKG7	feature_id[202].value > threshold=707.7197570800781
node_3280: feature_name=RBM47	feature_id[221].value <= threshold=136.20266723632812
node_3281: feature_name=PCLAF	feature_id[347].value <= threshold=814.83984375
node_3282: feature_name=TM4SF1	feature_id[86].value <= threshold=1839.96533203125
node_3283: feature_name=AKAP13	feature_id[260].value <= threshold=1948.4463500976562
node_3284: feature_name=IFI27	feature_id[91].value <= threshold=2798.701904296875
Class: Lymphoid
Rules_25	passed counts:1657
node_0: feature_name=TTN	feature_id[34].value <= threshold=3064.5223388671875
node_1: feature_name=VWF	feature_id[69].value <= threshold=339.9626159667969
node_2: feature_name=NEGR1	feature_id[53].value <= threshold=97.68995666503906
node_3: feature_name=DLC1	feature_id[15].value <= threshold=2478.0076904296875
node_4: feature_name=CD163	feature_id[110].value <= threshold=78.86804580688477
node_5: feature_name=PTPRC	feature_id[61].value <= threshold=105.22467422485352
node_6: feature_name=RGS5	feature_id[49].value <= threshold=548.6968688964844
node_7: feature_name=EGFL7	feature_id[76].value <= threshold=185.7356185913086
node_8: feature_name=DCN	feature_id[43].value <= threshold=994.5303344726562
node_9: feature_name=MYH11	feature_id[105].value <= threshold=381.46099853515625
node_10: feature_name=RYR2	feature_id[17].value > threshold=3992.81298828125
node_3642: feature_name=NPPA	feature_id[11].value > threshold=588.5866088867188
node_3952: feature_name=MYL2	feature_id[39].value <= threshold=899.7913208007812
node_3953: feature_name=VCAN	feature_id[177].value <= threshold=1349.6307373046875
node_3954: feature_name=KCNT2	feature_id[350].value <= threshold=773.9735107421875
node_3955: feature_name=PCDH7	feature_id[56].value <= threshold=1215.1061401367188
node_3956: feature_name=LDB2	feature_id[18].value <= threshold=1624.6851806640625
node_3957: feature_name=EBF1	feature_id[46].value <= threshold=1514.2703857421875
node_3958: feature_name=CDH19	feature_id[27].value <= threshold=1330.0858154296875
node_3959: feature_name=ABCA6	feature_id[48].value <= threshold=1656.523681640625
node_3960: feature_name=KCNAB1	feature_id[245].value <= threshold=1685.5527954101562
node_3961: feature_name=ADGRB3	feature_id[167].value <= threshold=2119.3639526367188
node_3962: feature_name=ZEB2	feature_id[154].value <= threshold=2725.951904296875
node_3963: feature_name=LINC02240	feature_id[236].value <= threshold=2672.088623046875
node_3964: feature_name=KIT	feature_id[379].value <= threshold=1783.4625549316406
node_3965: feature_name=MYH7	feature_id[89].value <= threshold=3751.42578125
node_3966: feature_name=MALAT1	feature_id[24].value <= threshold=490046.484375
node_3967: feature_name=C15orf41	feature_id[157].value <= threshold=1823.1654052734375
node_3968: feature_name=NPIPA2	feature_id[281].value <= threshold=83.13934326171875
node_3969: feature_name=SCN7A	feature_id[275].value <= threshold=914.3525695800781
node_3970: feature_name=NDUFA4L2	feature_id[124].value <= threshold=645.9639282226562
node_3971: feature_name=SLC9A3R2	feature_id[305].value <= threshold=609.8467102050781
node_3972: feature_name=NLGN1	feature_id[75].value <= threshold=1779.7708129882812
Class: Atrial cardiomyocyte
Rules_26	passed counts:1626
node_0: feature_name=TTN	feature_id[34].value <= threshold=3064.5223388671875
node_1: feature_name=VWF	feature_id[69].value <= threshold=339.9626159667969
node_2: feature_name=NEGR1	feature_id[53].value <= threshold=97.68995666503906
node_3: feature_name=DLC1	feature_id[15].value > threshold=2478.0076904296875
node_10455: feature_name=MYH11	feature_id[105].value <= threshold=648.6137390136719
node_10456: feature_name=GPAM	feature_id[141].value <= threshold=1836.2110595703125
node_10457: feature_name=CDH19	feature_id[27].value <= threshold=1248.050048828125
node_10458: feature_name=ZFHX3	feature_id[64].value <= threshold=4377.033447265625
node_10459: feature_name=ST6GALNAC3	feature_id[35].value <= threshold=1241.4654541015625
node_10460: feature_name=SLIT3	feature_id[113].value <= threshold=484.9670867919922
node_10461: feature_name=ABCA6	feature_id[48].value <= threshold=1990.0516967773438
node_10462: feature_name=MGST1	feature_id[72].value <= threshold=1857.5858764648438
node_10463: feature_name=PALLD	feature_id[108].value <= threshold=3907.542236328125
node_10464: feature_name=PLA2G2A	feature_id[280].value <= threshold=2951.3099365234375
node_10465: feature_name=NTM	feature_id[179].value <= threshold=2870.5374755859375
node_10466: feature_name=TNC	feature_id[344].value <= threshold=2631.58349609375
node_10467: feature_name=ABCC9	feature_id[33].value > threshold=313.28431701660156
node_11691: feature_name=CTNNA3	feature_id[138].value <= threshold=7422.175048828125
node_11692: feature_name=NRXN3	feature_id[101].value <= threshold=2199.734375
node_11693: feature_name=ACACB	feature_id[198].value <= threshold=6503.7666015625
node_11694: feature_name=TRDN-AS1	feature_id[319].value <= threshold=4701.86474609375
node_11695: feature_name=ITGA8	feature_id[80].value <= threshold=1438.0647583007812
node_11696: feature_name=PTPRC	feature_id[61].value <= threshold=3308.6444091796875
node_11697: feature_name=NEXN	feature_id[180].value <= threshold=7102.662841796875
node_11698: feature_name=KCNT2	feature_id[350].value <= threshold=6425.138671875
node_11699: feature_name=FMN1	feature_id[285].value <= threshold=2649.654296875
node_11700: feature_name=HIF3A	feature_id[300].value <= threshold=2473.585205078125
node_11701: feature_name=MALAT1	feature_id[24].value > threshold=28047.537109375
node_11705: feature_name=PTPRB	feature_id[112].value <= threshold=923.1657104492188
node_11706: feature_name=RGS6	feature_id[93].value > threshold=593.6484375
node_12146: feature_name=CARMIL1	feature_id[189].value <= threshold=2821.3291015625
node_12147: feature_name=ZFHX3	feature_id[64].value <= threshold=2690.585205078125
node_12148: feature_name=AKAP6	feature_id[251].value <= threshold=3845.6727294921875
node_12149: feature_name=NTRK3	feature_id[162].value <= threshold=905.9025268554688
node_12150: feature_name=BNC2	feature_id[99].value <= threshold=1882.7711791992188
node_12151: feature_name=COL6A3	feature_id[142].value <= threshold=3184.7662353515625
node_12152: feature_name=ITGB8	feature_id[246].value <= threshold=980.1394958496094
node_12153: feature_name=RGS6	feature_id[93].value <= threshold=20603.171875
node_12154: feature_name=PTPRM	feature_id[232].value <= threshold=3506.536376953125
node_12155: feature_name=SLC24A3	feature_id[253].value <= threshold=3001.7232666015625
node_12156: feature_name=NRXN1	feature_id[38].value <= threshold=1562.8311157226562
node_12157: feature_name=AC100803.3	feature_id[226].value <= threshold=3784.3302001953125
node_12158: feature_name=BRIP1	feature_id[158].value <= threshold=1058.5436401367188
node_12159: feature_name=HAS1	feature_id[66].value <= threshold=913.3037414550781
node_12160: feature_name=HIF3A	feature_id[300].value <= threshold=1856.566162109375
node_12161: feature_name=CASQ2	feature_id[102].value <= threshold=396.3037872314453
node_12162: feature_name=TTN	feature_id[34].value <= threshold=3037.9754638671875
node_12163: feature_name=MYH7	feature_id[89].value <= threshold=3475.6822509765625
node_12164: feature_name=AC100803.3	feature_id[226].value <= threshold=2452.2552490234375
node_12165: feature_name=SKAP1	feature_id[230].value <= threshold=1022.6669616699219
node_12166: feature_name=PDLIM5	feature_id[234].value <= threshold=3022.732177734375
node_12167: feature_name=KAZN	feature_id[81].value <= threshold=1310.70263671875
node_12168: feature_name=MYH11	feature_id[105].value <= threshold=354.504638671875
node_12169: feature_name=PALLD	feature_id[108].value <= threshold=2839.134521484375
node_12170: feature_name=RBPJ	feature_id[345].value <= threshold=1816.4335327148438
node_12171: feature_name=WWC1	feature_id[262].value <= threshold=724.38671875
node_12172: feature_name=LTBP1	feature_id[378].value <= threshold=1121.0029907226562
node_12173: feature_name=DOCK8	feature_id[145].value <= threshold=485.5691680908203
node_12174: feature_name=TPM1	feature_id[252].value <= threshold=4122.510009765625
node_12175: feature_name=ADAMTS9	feature_id[120].value <= threshold=10319.705078125
Class: Pericytes
Rules_27	passed counts:1611
node_0: feature_name=TTN	feature_id[34].value <= threshold=3064.5223388671875
node_1: feature_name=VWF	feature_id[69].value > threshold=339.9626159667969
node_16033: feature_name=PDGFRB	feature_id[37].value <= threshold=67.04465103149414
node_16034: feature_name=AGT	feature_id[127].value <= threshold=533.5467529296875
node_16035: feature_name=ABCA6	feature_id[48].value <= threshold=708.4669799804688
node_16036: feature_name=PTPRC	feature_id[61].value <= threshold=339.22181701660156
node_16037: feature_name=ACTA2	feature_id[52].value <= threshold=2011.4663696289062
node_16038: feature_name=FTL	feature_id[115].value <= threshold=18877.8232421875
node_16039: feature_name=RYR2	feature_id[17].value <= threshold=7932.97314453125
node_16040: feature_name=DLC1	feature_id[15].value <= threshold=5202.037841796875
node_16041: feature_name=NKG7	feature_id[202].value <= threshold=2009.8134765625
node_16042: feature_name=CDH19	feature_id[27].value <= threshold=1578.532958984375
node_16043: feature_name=F13A1	feature_id[119].value <= threshold=2008.10498046875
node_16044: feature_name=AXL	feature_id[288].value <= threshold=36.3715705871582
node_16045: feature_name=DCN	feature_id[43].value <= threshold=5079.53076171875
node_16046: feature_name=GPAM	feature_id[141].value <= threshold=3298.138671875
node_16047: feature_name=TYROBP	feature_id[199].value <= threshold=2366.9901123046875
node_16048: feature_name=NDUFA4L2	feature_id[124].value <= threshold=1644.2861938476562
node_16049: feature_name=LAMA2	feature_id[10].value <= threshold=4539.4365234375
node_16050: feature_name=ZEB2	feature_id[154].value <= threshold=2179.00634765625
node_16051: feature_name=IKZF1	feature_id[147].value <= threshold=1661.5009765625
node_16052: feature_name=ANKRD1	feature_id[92].value <= threshold=4958.36865234375
node_16053: feature_name=SLC19A3	feature_id[185].value <= threshold=39.200313568115234
node_16054: feature_name=CD69	feature_id[268].value <= threshold=1991.1513061523438
node_16055: feature_name=CARMN	feature_id[58].value <= threshold=1898.4342041015625
node_16056: feature_name=MALAT1	feature_id[24].value <= threshold=388300.28125
node_16057: feature_name=RPS27	feature_id[370].value <= threshold=14288.630859375
node_16058: feature_name=PLA2G2A	feature_id[280].value <= threshold=3659.6553955078125
node_16059: feature_name=CD163	feature_id[110].value <= threshold=2010.2437744140625
node_16060: feature_name=PLP1	feature_id[346].value <= threshold=411.2272186279297
node_16061: feature_name=TNC	feature_id[344].value <= threshold=4765.58642578125
node_16062: feature_name=ABCC9	feature_id[33].value <= threshold=135.41070556640625
node_16063: feature_name=MS4A6A	feature_id[186].value <= threshold=1952.9871826171875
node_16064: feature_name=SLIT3	feature_id[113].value <= threshold=2022.0587768554688
node_16065: feature_name=NTM	feature_id[179].value <= threshold=2463.90576171875
node_16066: feature_name=KAZN	feature_id[81].value <= threshold=6302.0751953125
node_16067: feature_name=PALLD	feature_id[108].value <= threshold=5175.535400390625
node_16068: feature_name=TAGLN	feature_id[44].value <= threshold=1281.914306640625
node_16069: feature_name=BICC1	feature_id[78].value <= threshold=2667.1407470703125
node_16070: feature_name=NRXN1	feature_id[38].value <= threshold=4484.3505859375
node_16071: feature_name=GZMA	feature_id[333].value <= threshold=2265.7391967773438
node_16072: feature_name=S100A4	feature_id[276].value <= threshold=8172.843994140625
node_16073: feature_name=KCNMA1	feature_id[299].value <= threshold=1841.6268920898438
node_16074: feature_name=IGKC	feature_id[311].value <= threshold=9584.87646484375
node_16075: feature_name=FHL2	feature_id[36].value <= threshold=11011.11767578125
node_16076: feature_name=ARHGAP10	feature_id[259].value <= threshold=3436.18505859375
node_16077: feature_name=MYH11	feature_id[105].value <= threshold=4120.3848876953125
node_16078: feature_name=ABCA8	feature_id[103].value <= threshold=4063.129150390625
node_16079: feature_name=CD247	feature_id[337].value <= threshold=4110.3125
node_16080: feature_name=ARHGAP15	feature_id[217].value <= threshold=3963.0267333984375
node_16081: feature_name=DOCK8	feature_id[145].value <= threshold=3040.5828857421875
node_16082: feature_name=FCER1G	feature_id[165].value <= threshold=5108.6005859375
node_16083: feature_name=RBM47	feature_id[221].value <= threshold=2827.3238525390625
node_16084: feature_name=GFPT2	feature_id[284].value <= threshold=2389.4204711914062
node_16085: feature_name=ACSM3	feature_id[341].value <= threshold=4798.74169921875
node_16086: feature_name=COL6A3	feature_id[142].value <= threshold=1982.1780395507812
node_16087: feature_name=KCNAB1	feature_id[245].value <= threshold=3077.2257080078125
node_16088: feature_name=CTSB	feature_id[175].value <= threshold=4059.9744873046875
node_16089: feature_name=RGS5	feature_id[49].value > threshold=1879.1107177734375
node_16483: feature_name=ENPEP	feature_id[354].value <= threshold=105.79957580566406
node_16484: feature_name=AGT	feature_id[127].value <= threshold=465.2974395751953
node_16485: feature_name=MALAT1	feature_id[24].value <= threshold=272874.953125
node_16486: feature_name=CASQ2	feature_id[102].value <= threshold=162.36968231201172
node_16487: feature_name=S100A4	feature_id[276].value <= threshold=2749.2860107421875
node_16488: feature_name=ITGA8	feature_id[80].value <= threshold=1422.7662963867188
node_16489: feature_name=EPS8	feature_id[97].value <= threshold=169.94315338134766
node_16490: feature_name=ABCA8	feature_id[103].value <= threshold=1146.1470947265625
node_16491: feature_name=CPE	feature_id[153].value <= threshold=1843.3584594726562
node_16492: feature_name=CPE	feature_id[153].value <= threshold=387.6762390136719
node_16493: feature_name=ARHGAP15	feature_id[217].value <= threshold=577.0840454101562
node_16494: feature_name=TPM2	feature_id[160].value <= threshold=1236.6244506835938
node_16495: feature_name=STEAP4	feature_id[74].value <= threshold=551.0451354980469
node_16496: feature_name=IFI27	feature_id[91].value <= threshold=12915.32080078125
Class: Endothelial
Rules_28	passed counts:1576
node_0: feature_name=TTN	feature_id[34].value <= threshold=3064.5223388671875
node_1: feature_name=VWF	feature_id[69].value <= threshold=339.9626159667969
node_2: feature_name=NEGR1	feature_id[53].value <= threshold=97.68995666503906
node_3: feature_name=DLC1	feature_id[15].value > threshold=2478.0076904296875
node_10455: feature_name=MYH11	feature_id[105].value <= threshold=648.6137390136719
node_10456: feature_name=GPAM	feature_id[141].value <= threshold=1836.2110595703125
node_10457: feature_name=CDH19	feature_id[27].value <= threshold=1248.050048828125
node_10458: feature_name=ZFHX3	feature_id[64].value <= threshold=4377.033447265625
node_10459: feature_name=ST6GALNAC3	feature_id[35].value <= threshold=1241.4654541015625
node_10460: feature_name=SLIT3	feature_id[113].value <= threshold=484.9670867919922
node_10461: feature_name=ABCA6	feature_id[48].value <= threshold=1990.0516967773438
node_10462: feature_name=MGST1	feature_id[72].value <= threshold=1857.5858764648438
node_10463: feature_name=PALLD	feature_id[108].value <= threshold=3907.542236328125
node_10464: feature_name=PLA2G2A	feature_id[280].value <= threshold=2951.3099365234375
node_10465: feature_name=NTM	feature_id[179].value <= threshold=2870.5374755859375
node_10466: feature_name=TNC	feature_id[344].value <= threshold=2631.58349609375
node_10467: feature_name=ABCC9	feature_id[33].value > threshold=313.28431701660156
node_11691: feature_name=CTNNA3	feature_id[138].value <= threshold=7422.175048828125
node_11692: feature_name=NRXN3	feature_id[101].value <= threshold=2199.734375
node_11693: feature_name=ACACB	feature_id[198].value <= threshold=6503.7666015625
node_11694: feature_name=TRDN-AS1	feature_id[319].value <= threshold=4701.86474609375
node_11695: feature_name=ITGA8	feature_id[80].value <= threshold=1438.0647583007812
node_11696: feature_name=PTPRC	feature_id[61].value <= threshold=3308.6444091796875
node_11697: feature_name=NEXN	feature_id[180].value <= threshold=7102.662841796875
node_11698: feature_name=KCNT2	feature_id[350].value <= threshold=6425.138671875
node_11699: feature_name=FMN1	feature_id[285].value <= threshold=2649.654296875
node_11700: feature_name=HIF3A	feature_id[300].value <= threshold=2473.585205078125
node_11701: feature_name=MALAT1	feature_id[24].value > threshold=28047.537109375
node_11705: feature_name=PTPRB	feature_id[112].value <= threshold=923.1657104492188
node_11706: feature_name=RGS6	feature_id[93].value <= threshold=593.6484375
node_11707: feature_name=B2M	feature_id[126].value <= threshold=9866.96337890625
node_11708: feature_name=ACSM3	feature_id[341].value <= threshold=3244.1734619140625
node_11709: feature_name=ANKRD1	feature_id[92].value <= threshold=6425.104736328125
node_11710: feature_name=KIT	feature_id[379].value <= threshold=2884.5692138671875
node_11711: feature_name=SORBS1	feature_id[219].value <= threshold=5031.310302734375
node_11712: feature_name=LINC02240	feature_id[236].value <= threshold=2552.9993896484375
node_11713: feature_name=SAA1	feature_id[369].value <= threshold=7582.588562011719
node_11714: feature_name=CLDN5	feature_id[196].value <= threshold=2781.8112182617188
node_11715: feature_name=MYH11	feature_id[105].value <= threshold=647.6686706542969
node_11716: feature_name=FN1	feature_id[334].value <= threshold=18968.0849609375
node_11717: feature_name=GFPT2	feature_id[284].value <= threshold=4495.7965087890625
node_11718: feature_name=FBN1	feature_id[335].value <= threshold=6575.9039306640625
node_11719: feature_name=GSN	feature_id[164].value <= threshold=14406.1474609375
node_11720: feature_name=KCNMB4	feature_id[331].value <= threshold=2698.878662109375
node_11721: feature_name=ID1	feature_id[187].value <= threshold=1895.736328125
node_11722: feature_name=DOCK8	feature_id[145].value <= threshold=232.99192810058594
node_11723: feature_name=FGF12	feature_id[195].value <= threshold=9714.00439453125
node_11724: feature_name=LDB2	feature_id[18].value <= threshold=4014.8504638671875
node_11725: feature_name=BNC2	feature_id[99].value <= threshold=2488.52392578125
node_11726: feature_name=BTNL9	feature_id[237].value <= threshold=2849.9085693359375
node_11727: feature_name=BICC1	feature_id[78].value <= threshold=4793.54833984375
node_11728: feature_name=KIT	feature_id[379].value <= threshold=1689.0930786132812
node_11729: feature_name=LTBP1	feature_id[378].value <= threshold=4321.8814697265625
node_11730: feature_name=CTNNA3	feature_id[138].value <= threshold=1755.9276123046875
node_11731: feature_name=FRMD4B	feature_id[216].value <= threshold=2476.3770751953125
node_11732: feature_name=SLC38A11	feature_id[322].value <= threshold=4980.63427734375
node_11733: feature_name=FGF12	feature_id[195].value <= threshold=7054.871337890625
node_11734: feature_name=ABI3BP	feature_id[316].value <= threshold=2278.5946044921875
node_11735: feature_name=PNPLA2	feature_id[233].value <= threshold=1959.1814575195312
node_11736: feature_name=CFH	feature_id[248].value <= threshold=1419.4471435546875
[truncated: 388,696+ more rows]
